# Supplementary material for: Network proximity analysis as a theoretical model for identifying potential novel therapies in primary sclerosing cholangitis
Source: BMC Med Genomics. 2024 Jun 11;17:157. doi: 10.1186/s12920-024-01927-2 (PMC11165726; doi:10.1186/s12920-024-01927-2)
Supplement: Supplementary file 3 — Supplementary Material 3 [file 12920_2024_1927_MOESM3_ESM.xlsx]

## Sheet: SupplementaryTable1
Supplementary Table 1 - Suggested genes with genome-wide significance (duplicated genes denoted with ‘---‘ after first instance)
Paper	Suggested gene(s)	p-value(s)	Reported associations (NCBI Gene21)	Function (NCBI Gene21)
Paziewska et al, 201722	MSH5-SAPCD1	5.12e-11	Systemic lupus erythematosus	Read-through transcription
Folseraas et al, 2012 11	TNFRSF14	2.1e-08	Rheumatoid arthritis, IBD, ulcerative colitis, coeliac disease/	Tumour necrosis factor receptor encoder
	MMEL1		Non-obstructive azoospermia, rheumatoid arthritis, multiple sclerosis, IBD, ulcerative colitis, coeliac disease	Endopeptidase encoder
Ellinghaus et al, 2013 14	GPR35 (2 SNPs)	3.43E-9, 2.99E-9	PSC, IBD, ulcerative colitis	G-protein coupled receptor 35
	TCF4	2.61e-08	Schizophrenia, corneal dystrophy, psc, ulcerative colitis, diabetic retinopathy, early onset diabetes, Pitt-Hopkins syndrome	Transcription factor 4 encoder
Liu et al, 2013 23	MMEL1, TNFRSF14	7.41e-12	---	---
	CD28	1.89e-20	Graves’ disease, rheumatoid arthritis, coeliac disease	T cell functional protein encoder
	MST1	2.45e-26	Ulcerative colitis, PSC , Crohn’s disease, IBD	Protein encoder
	IL2/IL21	8.87e-13	Coeliac disease, allergic rhinitis, rheumatoid arthritis, type 1 diabetes, alopecia areata, IBD, progressive supranuclear palsy, ulcerative colitis, allergic sensitization/	Interleukin 2 cytokine encoder/
			coeliac disease, common variable immunodeficiency 11, rheumatoid arthritis, alopecia areata, IBD, progressive supranuclear palsy, ulcerative colitis, allergic sensitisation	interleukin 21 cytokine encoder
	BACH2	8.36e-12	Graves’ disease, type 1 diabetes, multiple sclerosis, generalized vitiligo, visceral fat, coeliac disease, Crohn’s disease, IBD, thyroid disease, immunodeficiency 60, autoimmune disease and haematological cancers, systemic lupus erythematosus, childhood obesity	Transcription regulator protein
	IL2RA	8.19e-17	Allergy, bronchodilator response in asthma, response to lipid therapy, insulin dependant diabetes mellitus, multiple sclerosis, rheumatoid arthritis, asthma and hay fever, type 1 diabetes, alopecia areata, peripheral neuropathy with D-drug-containing regimens (AIDS), Crohn’s disease, IBD, IL2 receptor alpha deficiency, generalized vitiligo	Interleukin 2 receptor subunit alpha
	SIK2	3.17e-09	None listed	Protein coding – not specified
	HDAC7	5.49e-09	Serum urate concentration, IBD, childhood obesity	Histone deacetylase coding
	SH2B3/ATXN2	5.91e-11	Platelet count, blood metabolites, microcirculation, blood pressure and cardiovascular disease, rheumatoid arthritis, generalized vitiligo, type 1 diabetes,beta-2 microglobulin, autoimmune hepatitis type 1, rheumatoid arthritis, thyroid disease, coeliac disease, myelofibrosis, megakaryopoiesis, primary familial polycythaemia, ischaemic stroke, coronary artery disease, peripheral artery disease, t…	Cytokine regulating protein encoder/cyctoplasmic protein encoder
			platelet count, microcirculation, generalized vitiligo, serum urate concentration, beta-2 microglobulin, blood pressure, rheumatoid arthritis, thyroid disease, coeliac disease, chronic kidney disease, Parkinson disease, spinocerebellar ataxia type 2, peripheral artery disease
	CD226	3.06e-08	Haematological parameters, rheumatoid arthritis, type 1 diabetes, IBD, megakaryopoiesis,	Cell surface glycoprotein encoder
	PRKD2/STRN4	6.51e-10	Chronic lymphocytic leukaemia, type 1 diabetes/	Protein kinase encoder/protein coding – not specified
			Chronic lymphocytic leukaemia
	PSMG1	3.19e-17	Ankylosing spondylitis, IBD, CRP levels, fibrinogen	Protein coding – not specified
Srivastata et al, 2012 24	MST1	3.8e-12	---	---
	IL2RA (2 SNPs)	1.5E-8, 3.4E-7	---	---
Melum et al, 2011 25	MST1	1.1e-16	---	---
	BCL2L11	4.1e-08	Chronic lymphocytic leukaemia, ageing, PSC	Apoptosis regulation protein encoder
Ji et al, 2017 15	MMEL1	5.17e-13	---	---
	CD28	2.12e-16	---	---
	MST1	5.11e-26	---	---
	IL2, IL21	1.19e-13	---	---
	BACH2	1.41e-09	---	---
	IL2RA	7.54e-17	---	---
	SH2B3	4.27e-13	---	---
	SIK2	4.77e-07	---	---
	CD226	6.58e-12	---	---
	PRKD2	1.99e-12	---	---
	PSMG1	4.21e-13	---	---
	BCL2L11	2.36e-11	---	---
	FOXP1	2.62e-15	Oesophageal adenocarcinoma/Barrett’s oeseophagus, visceral fat, attention deficit hyperactivity disorder, intraocular pressure, migraine, QT interval, autoimmune disease and haematological cancers, mental retardation with language impairment	Transcription factor regulating protein encoder
	CCDC88B	2.24e-13	Sarcoidosis, leprosy, IBD	Hook-related protein encoder
	CLEC16A	3.59e-13	Allergy, type 1 diabetes, allergic rhinitis, IgA deficiency, QT interval, multiple sclerosis, asthma with hay fever, PBC, atopic dermatitis, systemic lupus erythematosus, coeliac disease, childhood obesity	C-type lectin protein encoder
	UBASH3A	2.19e-12	Type 1 diabetes, rheumatoid arthritis, coeliac disease, generalized vitiligo	T-cell signalling regulation protein encoder
Ellinghaus et al, 2016 16	NFKB1	3.81e-10	Multiple sclerosis, PBC, schizophrenia, diabetes-related traits, IBD, immunodeficiency common variable 12	Transcription regulation protein component encoder
	RIC8B	1.29e-09	Autistic-like traits	Protein coding – not specified

## Sheet: SupplementaryTable2
Supplementary Table 2 - cohort details of included GWAS
Paper	Cohort	IBD
Paziewska et al, 2017	120 PSC, 443 PBC (all female), 934 healthy controls	not noted
Folseraas et al, 2012	Discovery cohort: 715 PSC, 1,962 healthy controls Replication cohort 1,221 PSC, 3,508 healthy controls	64-80%
Ellinghaus et al, 2013	Discovery cohort: 392 PSC, 987 UC, 2,977 healthy controls Replication cohort: 1,012 PSC, 2,694 healthy controls	separate UC cohort
Liu et al, 2013	3,789 PSC, 25,079 healthy controls	0.72
Srivrastata et al, 2012	1,030 PSC, 5,162 healthy controls	0.64
Melum et al, 2011	Discovery cohort: 715 PSC, 2,174 healthy controls Replication cohort: 1,025 PSC, 2,174 healthy controls	not noted
Ji et al, 2017	4,796 PSC, 19,955 healthy controls	not noted- PSC SNPs then tested in 20,550 CD, 17,647 UC and 48,485 healthy controls
Ellinghaus et al, 2016	3,408 PSC, 14,413 UC, 19,085 CD, 34,213 healthy controls	separate UC cohort (also included ankylosing spondylitis, psoriasis)

## Sheet: SupplementaryTable3
Supplementary Table 3 - Most proximal drugs (z-score <-2)
Drug	z-score	Indications
Denileukin diftitox	-5.08699	Cutaneous T-cell lymphoma
Basiliximab	-5.03786	Kidney transplant rejection prophylaxis
N(2)-carbamimidoyl-N-{2-[4-(3-{4-[(5-carboxyfuran-2-yl)methoxy]-2,3-dichlorophenyl}-1-methyl-1H-pyrazol-5-yl)piperidin-1-yl]-2-oxoethyl}-D-leucinamide	-4.92614
keyhole limpet hemocyanin	-4.63773	?bladder cancer/solid tumours
Methyl (2S)-2-[[2-[(3R)-1-carbamimidoylpiperidin-3-yl]acetyl]amino]-3-[4-(2-phenylethynyl)phenyl]propanoate	-4.62844
SP4160	-4.60346
3-Mercapto-1-(1,3,4,9-Tetrahydro-B-Carbolin-2-Yl)-Propan-1-One	-4.57509
2-[2-(2-Cyclohexyl-2-guanidino-acetylamino)-acetylamino]-N-(3-mercapto-propyl)-propionamide	-4.48126
2-[4-(4-Chlorophenyl)Cyclohexylidene]-3,4-Dihydroxy-1(2h)-Naphthalenone	-4.48126
(1H-indol-3-yl)-(2-mercapto-ethoxyimino)-acetic acid	-4.33207
SP2456	-4.24814
7-methyl-guanosine-5'-triphosphate-5'-guanosine	-4.24814
Abatacept	-3.78712	Juvenile idiopathic and rheumatoid arthritis
Belatacept	-3.73261	Kidney transplant rejection prophylaxis
Girentuximab	-3.63858	Investigated in gall bladder and renal cell cancer
Navitoclax	-3.51662	Investigated in multiple cancers
Trichostatin A	-3.50807
2,6,8-Trimethyl-3-Amino-9-Benzyl-9-Methoxynonanoic Acid	-3.12514
Isosorbide	-3.11562	Angina
cis-Vaccenic acid	-3.05504
Tapinarof	-3.03871	Investigated in psoriasis
TG4010	-2.9965	investigated in cancers
2,8-bis[oxido(oxo)vanadio]-1,1,1,3,5,5,7,7,9,9,9-undecaoxopentavanadoxane-2,8-diium	-2.95049
2-({[3-(3,4-dihydroisoquinolin-2(1H)-ylsulfonyl)phenyl]carbonyl}amino)benzoic acid	-2.86358
(2S)-2-{3-[({[2-fluoro-4-(trifluoromethyl)phenyl]carbonyl}amino)methyl]-4-methoxybenzyl}butanoic acid	-2.85051
Quinacrine mustard	-2.79756
NF-kappaB Decoy	-2.75936	investigated in inflammatory disorders
UNDECA-3,7-DIENE-1,3,7,11-TETRACARBALDEHYDE	-2.74428
3,4-Dihydroxycinnamic Acid	-2.73975
KD3010	-2.73881	investigated in metabolic disease and obesity
CYT997	-2.73051	investigated in solid tumours
Galiximab	-2.71394	investigated in lymphoma, cancers, rheumatoid arthritis
Dodecyl sulfate	-2.6727
Cu-Cyclam	-2.66538
3-Oxiran-2ylalanine	-2.66538
3-Phosphono-D-alanine	-2.65287
P54	-2.64154	investigated in cancers, IBD, OA
(S)-Aspartimide	-2.64114
Arotinoid acid	-2.63724
4-methyl-umbelliferyl-N-acetyl-chitobiose	-2.6346
{4-[3-(4-acetyl-3-hydroxy-2-propylphenoxy)propoxy]phenoxy}acetic acid	-2.63445
3-(4-HYDROXYPHENYL)-4,5-DIHYDRO-5-ISOXAZOLE-ACETIC ACID METHYL ESTER	-2.63226
SPP 301	-2.63165	investigated in cardiovascular disorder and diabetic neuropathy
Triacetylchitotriose	-2.61444
1-Ethyl-Pyrrolidine-2,5-Dione	-2.60851
Arsanilic acid	-2.59207
Ribostamycin	-2.58261
Darusentan	-2.57539	heart failure, hypertension
Actelion-1	-2.57238	investigated in cardiovascular disorder, hypertension, pulmonary hypertension
SGN-30	-2.56224	investigated in autoimmune disease, cancers
NOX-700	-2.5602	investigated in T2DM
Ecallantide	-2.54378	hereditary angioedema
(R)-Propylene glycol	-2.52661
Trypanothione	-2.52162
Atrasentan	-2.51841	investigated in cancers
Custirsen	-2.51459	investigated in brain/breast cancers
Propyl alcohol	-2.51227	skin disinfection
Clazosentan	-2.50417	investigated in stroke
Methylumbelliferyl chitotriose	-2.49436
HE3286	-2.47432	T2DM and RA
Thiocolchicoside	-2.47009	back pain, osteoarthritis, rheumatoid arthritis
Lanadelumab	-2.46616	hereditary angioedema, angioedema
Sparfosic acid	-2.43107
(5E)-5-[(2,2-DIFLUORO-1,3-BENZODIOXOL-5-YL)METHYLENE]-1,3-THIAZOLIDINE-2,4-DIONE	-2.42709
4-HYDROXYBENZALDEHYDE O-(CYCLOHEXYLCARBONYL)OXIME	-2.4142
Fostamatinib	-2.41208	chronic immune thrombocytopoenia
7-Hydroxy-2-Oxo-Chromene-3-Carboxylic Acid Ethyl Ester	-2.38725
3-FLUORO-4-HYDROXYBENZALDEHYDE O-(CYCLOHEXYLCARBONYL)OXIME	-2.38587
MCC	-2.37611	bladder cancer
5,5-dimethyl-2-morpholin-4-yl-5,6-dihydro-1,3-benzothiazol-7(4H)-one	-2.35033
4-[Hydroxy-[Methyl-Phosphinoyl]]-3-Oxo-Butanoic Acid	-2.33653
5-QUINOXALIN-6-YLMETHYLENE-THIAZOLIDINE-2,4-DIONE	-2.33456
Cefazolin	-2.32862	infections
Denosumab	-2.32062	osteoporosis
M-Cresol	-2.30923
Bryostatin 1	-2.29809
Promethazine	-2.28665	allergy
3H-pyrazolo[4,3-d]pyrimidin-7-ol	-2.26252
Prenylamine	-2.25805
Tezosentan	-2.25564	investigated in heart failure, liver disease, heart disease
AMGN-0007	-2.25489	investigated in osteoporosis and bone mets
1-methyl-3-naphthalen-2-yl-1H-pyrazolo[3,4-d]pyrimidin-4-amine	-2.24285
Fumaric Acid	-2.23221
4-HYDROXYBENZALDEHYDE O-(3,3-DIMETHYLBUTANOYL)OXIME	-2.22676
Deacetoxyvinzolidine	-2.211
(3r)-1-Acetyl-3-Methylpiperidine	-2.19076
Ethyl Oxo(Piperidin-1-Yl)Acetate	-2.17052
Enrasentan	-2.16756	investigated in heart failure, COPD, BPH
Sanglifehrin A	-2.16201
Ethanesulfonic acid	-2.14549
Bictegravir	-2.13883	HIV
Andrographolide	-2.11312	investigated in UC
Metronidazole	-2.10096	infections
Sparsentan	-2.08044
N-acetyl-beta-D-glucosaminyl-(1->4)-N-acetyl-beta-D-glucosamine	-2.04077
Pseudoephedrine	-2.03487	allergy, congestion
Ancestim	-2.02175	stem cell harvest
Castor oil	-2.01682	constipation
2-HYDROXY-3,5-DIIODOBENZOIC ACID	-2.01495
Tucatinib	-2.01298	breast cancer
Pazopanib	-2.01138	renal cell, soft tissue, thyroid cancer

## Sheet: SupplementaryTable4
Supplementary Table 4 - proximity scores for drugs trialled in PSC according to clinicaltrials.gov
Drug (clinicaltrials.gov identifier)	z-value
Metronidazole (NCT01085760)	-2.10096
Volixibat (NCT04663308)	-0.971918
Vancomycin (NCT03710122, NCT02605213, NCT01802073, NCT01085760, NCT02137668, NCT01322386, NCT03046901	-0.967444
Budesonide (NCT00004842)	-0.8216
Cladribine (NCT00004762)	-0.794671
Fenofibrate (NCT01142323)	-0.644737
Erlotinib (NCT00955149)	-0.575692
Docosahexaenoid Acid – DHA, doconexent (NCT00325013)	-0.467861
Bezafibrate (NCT04309773, NCT02701166)	-0.43443
Minocycline (NCT00630942)	-0.363247
All-trans Retinoic Acid – tretinoin (NCT03359174, NCT01456468)	-0.254373
Vedolizumab (NCT03035058)	0.0276958
Xifaxan - rifaximin (NCT01695174)	0.35201
Sulfasalazine (NCT03561584)	0.686369
Simvastatin (NCT04133792)	0.880046
Ursodeoxycholic acid (NCT01088607, NCT00059202, NCT01456468)	1.04183
Curcumin (NCT02978339)	1.10861
Obeticholic acid (NCT02177136)	1.17006
Thalidomide (NCT00953615)	1.29432
Mitomycin C (NCT01688024)	1.51365
Cenicriviroc (NCT02653625)
Vidofludimus calcium (NCT03722576)
Ursolic acid (NCT03216876)
PLN-74809 (NCT04480840)
Cilofexor (NCT03890120, NCT02943460, NCT04060147, NCT02808312
BTT1023 (NCT02239211)
DUR-928 (NCT03394781)
NGM282 (NCT02704364)
Norursodeoxycholic acid (NCT01755507, NCT03872921)
Simtuzumab (NCT01672853)
LUM001 (NCT02061540)
CM-101 (NCT04595825)
Seladelpar (NCT04024813)
HTD1801 (NCT03333928, NCT03678480)
Interleukin-2 (NCT01988506)

## Sheet: SupplementaryTable5
Supplementary Table 5 - Most proximal agents (z<-2) in PBC and PSC and the corresponding z-scores, bold agents are significantly proximal in both PBC and PSC
Drug	PBC z-score	PSC z-score
Denileukin diftitox	-3.97486	-5.08699
Basiliximab	-3.32008	-5.03786
N(2)-carbamimidoyl-N-{2-[4-(3-{4-[(5-carboxyfuran-2-yl)methoxy]-2,3-dichlorophenyl}-1-methyl-1H-pyrazol-5-yl)piperidin-1-yl]-2-oxoethyl}-D-leucinamide	-2.36658	-4.92614
Keyhole limpet hemocyanin	-2.42332	-4.63773
Methyl (2S)-2-[[2-[(3R)-1-carbamimidoylpiperidin-3-yl]acetyl]amino]-3-[4-(2-phenylethynyl)phenyl]propanoate	-2.46012	-4.62844
SP4160	-2.33334	-4.60346
3-Mercapto-1-(1,3,4,9-Tetrahydro-B-Carbolin-2-Yl)-Propan-1-One	-2.594	-4.57509
2-[2-(2-Cyclohexyl-2-guanidino-acetylamino)-acetylamino]-N-(3-mercapto-propyl)-propionamide	-2.24636	-4.48126
2-[4-(4-Chlorophenyl)Cyclohexylidene]-3,4-Dihydroxy-1(2h)-Naphthalenone	-2.24636	-4.48126
(1H-indol-3-yl)-(2-mercapto-ethoxyimino)-acetic acid	-2.34056	-4.33207
SP2456	-2.29171	-4.24814
7-methyl-guanosine-5'-triphosphate-5'-guanosine	-2.29171	-4.24814
Abatacept	-4.6032	-3.78712
Belatacept	-4.70851	-3.73261
Galiximab	-4.21743	-2.71394
(S)-Aspartimide	-3.09573	-2.64114
Arotinoid acid	-4.41926	-2.63724
Thiocolchicoside	-4.21743	-2.47009
Fostamatinib	-3.30513	-2.41208
Denosumab	-4.41604	-2.32062
AMGN-0007	-4.20258	-2.25489
Tapinarof	-4.3973	-3.03871
Girentuximab	-1.90986	-3.63858
Trichostatin A	-1.63281	-3.50807
2,6,8-Trimethyl-3-Amino-9-Benzyl-9-Methoxynonanoic Acid	-0.692062	-3.12514
Tazarotene	-4.62176	-1.0196
Acitretin	-4.54825	-1.46311
humanized SMART Anti-IL-12 Antibody	-4.47047	-0.75003
Adapalene	-4.41439	-1.32224
5-Mercapto-2-Nitro-Benzoic Acid	-4.39115	-0.738084
LGD-1550	-4.21407	-1.26307
Trifarotene	-3.44998	-1.41492
Gilteritinib	-3.30958	-1.36238
Navitoclax	0.743031	-3.51662
Isosorbide	0.0596586	-3.11562
cis-Vaccenic acid	0.351131	-3.05504
Ustekinumab	-4.75737	0.169919
Briakinumab	-4.73491	0.248132
Etretinate	-3.87903	-0.0681729
Human interferon omega-1	-3.64679	-0.146616
Lansoprazole	-3.57753	0.377902
2-tert-butyl-9-fluoro-1,6-dihydrobenzo[h]imidazo[4,5-f]isoquinolin-7-one	-3.49562	0.823656
Tofacitinib	-3.33988	0.850864
Imatinib	-3.18868	0.30663
Dexchlorpheniramine maleate	-3.1822	0.486362
Istaroxime	-3.15126	0.143777
Linagliptin	-3.00964	0.219855

## Sheet: SupplementaryTable6
Supplementary Table 5 - All agents with significant proximity to a PSC candidate gene (z<-0.15)
z	Drug	Genes and targets
-5.08699	Denileukin diftitox	IL2RB	IL2RG	IL2RA	IL2RB_target_agonist	IL2RG_target_	IL2RA_target_binder
-5.03786	Basiliximab	IL2RA	IL2RB	IL2RA_target_antibody	IL2RB_target_antibody
-4.92614	N(2)-carbamimidoyl-N-{2-[4-(3-{4-[(5-carboxyfuran-2-yl)methoxy]-2,3-dichlorophenyl}-1-methyl-1H-pyrazol-5-yl)piperidin-1-yl]-2-oxoethyl}-D-leucinamide	IL2	IL2_target_
-4.63773	keyhole limpet hemocyanin	IL2	IL2_target_
-4.62844	Methyl (2S)-2-[[2-[(3R)-1-carbamimidoylpiperidin-3-yl]acetyl]amino]-3-[4-(2-phenylethynyl)phenyl]propanoate	IL2	IL2_target_
-4.60346	SP4160	IL2	IL2_target_
-4.57509	3-Mercapto-1-(1,3,4,9-Tetrahydro-B-Carbolin-2-Yl)-Propan-1-One	IL2	IL2_target_
-4.48126	2-[2-(2-Cyclohexyl-2-guanidino-acetylamino)-acetylamino]-N-(3-mercapto-propyl)-propionamide	IL2	IL2_target_
-4.48126	2-[4-(4-Chlorophenyl)Cyclohexylidene]-3,4-Dihydroxy-1(2h)-Naphthalenone	DHODH	DHODH_target_
-4.33207	(1H-indol-3-yl)-(2-mercapto-ethoxyimino)-acetic acid	IL2	IL2_target_
-4.24814	SP2456	IL2	IL2_target_
-4.24814	7-methyl-guanosine-5'-triphosphate-5'-guanosine	DCPS	DCPS_target_
-3.78712	Abatacept	CD86	CD80	CD86_target_antagonist	CD80_target_antagonist
-3.73261	Belatacept	CD80	CD86	CD80_target_antagonist	CD86_target_antagonist
-3.63858	Girentuximab	IL2	CA9	IL2_target_	CA9_target_
-3.51662	Navitoclax	BCL2L2	BAD	BCL2	BCL2L2_target_	BAD_target_	BCL2_target_
-3.50807	Trichostatin A	HDAC7	HDAC8	HDAC7_target_	HDAC8_target_
-3.12514	2,6,8-Trimethyl-3-Amino-9-Benzyl-9-Methoxynonanoic Acid	PPP2R1A	PPP2R2A	PPP1CA	PPP2R5C	PPP2CA	PPP2R1A_target_	PPP2R2A_target_	PPP1CA_target_	PPP2R5C_target_	PPP2CA_target_
-3.11562	Isosorbide	MCL1	BCL2L1	BCL2	MCL1_target_	BCL2L1_target_	BCL2_target_
-3.05504	cis-Vaccenic acid	PPARD	PPARD_target_
-3.03871	Tapinarof	IL2	IL12B	IL6	IL2_target_	IL12B_target_	IL6_target_
-2.9965	TG4010	IL2	MUC1	IL2_target_	MUC1_target_
-2.95049	2,8-bis[oxido(oxo)vanadio]-1,1,1,3,5,5,7,7,9,9,9-undecaoxopentavanadoxane-2,8-diium	CKS1B	CKS1B_target_
-2.86358	2-({[3-(3,4-dihydroisoquinolin-2(1H)-ylsulfonyl)phenyl]carbonyl}amino)benzoic acid	PPARD	PPARD_target_
-2.85051	(2S)-2-{3-[({[2-fluoro-4-(trifluoromethyl)phenyl]carbonyl}amino)methyl]-4-methoxybenzyl}butanoic acid	PPARD	PPARD_target_
-2.79756	Quinacrine mustard	TPR	TPR_target_inhibitor
-2.75936	NF-kappaB Decoy	NFKB1	NFKB1_target_inhibitor
-2.74428	UNDECA-3,7-DIENE-1,3,7,11-TETRACARBALDEHYDE	LYZ	LYZ_target_
-2.73975	3,4-Dihydroxycinnamic Acid	MIF	MIF_target_
-2.73881	KD3010	PPARD	PPARD_target_
-2.73051	CYT997	TUBB1	TUBB2B	TUBA1A	TUBB2A	TUBA1C	TUBA4A	TUBA3E	TUBB6	TUBB4B	TUBA3C	TUBA3C	TUBB3	TUBB4A	TUBA4B	TUBB	TUBA1B	TUBB1_target_	TUBB2B_target_	TUBA1A_target_	TUBB2A_target_	TUBA1C_target_	TUBA4A_target_	TUBA3E_target_	TUBB6_target_	TUBB4B_target_	TUBA3C_target_	TUBA3C_target_	TUBB3_target_	TUBB4A_target_	TUBA4B_target_	TUBB_target_	TUBA1B_target_
-2.71394	Galiximab	CD80	CD80_target_antibody
-2.6727	Dodecyl sulfate	LYZ	LYZ_target_
-2.66538	Cu-Cyclam	LYZ	LYZ_target_
-2.66538	3-Oxiran-2ylalanine	MAT1A	MAT1A_target_
-2.65287	3-Phosphono-D-alanine	PSPH	PSPH_target_
-2.64154	P54	NFKB2	NFKB1	NFKB2_target_	NFKB1_target_
-2.64114	(S)-Aspartimide	LYZ	LYZ_target_
-2.63724	Arotinoid acid	RARB	RARB_target_
-2.6346	4-methyl-umbelliferyl-N-acetyl-chitobiose	LYZ	LYZ_target_
-2.63445	{4-[3-(4-acetyl-3-hydroxy-2-propylphenoxy)propoxy]phenoxy}acetic acid	PPARD	PPARD_target_
-2.63226	3-(4-HYDROXYPHENYL)-4,5-DIHYDRO-5-ISOXAZOLE-ACETIC ACID METHYL ESTER	MIF	MIF_target_
-2.63165	SPP 301	EDNRA	EDNRA_target_
-2.61444	Triacetylchitotriose	LYZ	LYZ_target_
-2.60851	1-Ethyl-Pyrrolidine-2,5-Dione	NSF	NSF	NSF_target_	NSF_target_
-2.59207	Arsanilic acid	LYZ	LYZ_target_
-2.58261	Ribostamycin	P4HB	P4HB_target_
-2.57539	Darusentan	EDNRA	EDNRA_target_
-2.57238	Actelion-1	EDNRA	EDNRA_target_
-2.56224	SGN-30	NFKB2	NFKB1	NFKB2_target_	NFKB1_target_
-2.5602	NOX-700	NFKB2	NFKB1	NFKB2_target_	NFKB1_target_
-2.54378	Ecallantide	KLKB1	KLKB1_target_inhibitor
-2.52661	(R)-Propylene glycol	LYZ	LYZ_target_
-2.52162	Trypanothione	TPR	TPR_target_
-2.51841	Atrasentan	EDNRA	EDNRA_target_
-2.51459	Custirsen	NFKB2	ESR1	NFKB1	NFKB2_target_	ESR1_target_	NFKB1_target_
-2.51227	Propyl alcohol	LYZ	LYZ_target_
-2.50417	Clazosentan	EDNRA	EDNRA_target_
-2.49436	Methylumbelliferyl chitotriose	LYZ	LYZ_target_
-2.47432	HE3286	NFKB2	CYP3A4	NFKB1	NFKB2_target_	CYP3A4_enzyme_substrate	NFKB1_target_
-2.47009	Thiocolchicoside	GLRA1	TNFSF11	GLRA1_target_antagonist	TNFSF11_target_antagonist
-2.46616	Lanadelumab	KLKB1	KLKB1_target_inhibitor
-2.43107	Sparfosic acid	CAD	CAD_target_
-2.42709	(5E)-5-[(2,2-DIFLUORO-1,3-BENZODIOXOL-5-YL)METHYLENE]-1,3-THIAZOLIDINE-2,4-DIONE	PIK3CG	PIK3CG_target_
-2.4142	4-HYDROXYBENZALDEHYDE O-(CYCLOHEXYLCARBONYL)OXIME	MIF	MIF_target_
-2.41208	Fostamatinib	HIPK3	INSR	TNK2	ABL1	NTRK2	KIT	ABCB5	RIPK2	MAPK9	PDE5A	SIK2	FGFR2	MET	IRAK3	WEE1	MAP2K6	ROS1	MYLK	STK17B	DDR1	DDR1	SYK	CLK3	HIPK2	CASK	TNNI3K	TNNI3K	MKNK1	MYLK2	PDGFRB	PIK3CG	SRC	EPHA6	EPHA3	EIF2AK4	ERBB4	IRAK1	CLK1	MTOR	MYO3A	CDK16	FGFR1	INSRR	MARK1	MAPK14	NTRK1	PRKAA1	AURKC
-2.38725	7-Hydroxy-2-Oxo-Chromene-3-Carboxylic Acid Ethyl Ester	MIF	MIF_target_
-2.38587	3-FLUORO-4-HYDROXYBENZALDEHYDE O-(CYCLOHEXYLCARBONYL)OXIME	MIF	MIF_target_
-2.37611	MCC	AIFM1	AIFM1_target_
-2.35033	5,5-dimethyl-2-morpholin-4-yl-5,6-dihydro-1,3-benzothiazol-7(4H)-one	PIK3CG	PIK3CG_target_
-2.33653	4-[Hydroxy-[Methyl-Phosphinoyl]]-3-Oxo-Butanoic Acid	FAH	FAH_target_
-2.33456	5-QUINOXALIN-6-YLMETHYLENE-THIAZOLIDINE-2,4-DIONE	PIK3CG	PIK3CG_target_
-2.32862	Cefazolin	IL15	SLC22A8	ALB	SLC22A11	ABCC4	PON1	IL2	SLC22A6	TPMT	IL15_target_inhibitor	SLC22A8_transporter_inhibitor	ALB_carrier_other/unknown	SLC22A11_transporter_inhibitor	ABCC4_transporter_substrate	PON1_target_inhibitor	IL2_target_inhibitor	SLC22A6_transporter_substrate|inhibitor	TPMT_enzyme_substrate
-2.32062	Denosumab	TNFSF11	TNFSF11_target_antibody
-2.30923	M-Cresol	INS	INS_target_
-2.29809	Bryostatin 1	CASP8	CYP3A4	CD86	PTGS2	PRKD1	PRKCA	PRKCE	CCND1	TNF	CASP8_target_inhibitor	CYP3A4_enzyme_inhibitor	CD86_target_inducer	PTGS2_target_inducer	PRKD1_target_activator	PRKCA_target_activator	PRKCE_target_activator	CCND1_target_inhibitor	TNF_target_inducer
-2.28665	Promethazine	HRH1	ABCB1	CHRM2	P2RY10	DRD2	HRH2	CHRM1	SCN9A	CYP2D6	CYP2D6	ABCC3	CHRM5	KCNAB2	ABCC4	CYP2C9	CYP2B6	ALB	CALM1	CALM1	CALM1	ADRA2C	CHRM3	CHRM4	HRH1_target_antagonist	ABCB1_transporter_inhibitor	CHRM2_target_antagonist	P2RY10_target_inhibitor	DRD2_target_antagonist	HRH2_target_antagonist	CHRM1_target_antagonist	SCN9A_target_inhibitor	CYP2D6_enzyme_substrate|inhibitor	CYP2D6_enzyme_substrate|inhibitor	ABCC3_transporter_inhibitor	CHRM5_target_antagonist	KCNAB2_target_inducer	ABCC4_transporter_inhibitor	CYP2C9_enzyme_inhibitor	CYP2B6_enzyme_substrate	ALB_carrier_binder	CALM1_target_inhibitor	CALM1_target_inhibitor	CALM1_target_inhibitor	ADRA2C_target_antagonist	CHRM3_target_antagonist	CHRM4_target_antagonist
-2.26252	3H-pyrazolo[4,3-d]pyrimidin-7-ol	HPRT1	HPRT1_target_
-2.25805	Prenylamine	CALM1	CALM1	CALM1	CYP3A4	MYLK2	CALM1_target_	CALM1_target_	CALM1_target_	CYP3A4_enzyme_substrate	MYLK2_target_inhibitor
-2.25564	Tezosentan	EDNRA	EDNRB	EDNRA_target_	EDNRB_target_
-2.25489	AMGN-0007	TNFSF11	TNFSF11_target_
-2.24285	1-methyl-3-naphthalen-2-yl-1H-pyrazolo[3,4-d]pyrimidin-4-amine	PIK3CG	PIK3CG_target_
-2.23221	Fumaric Acid	FAH	ME2	FAH_target_	ME2_target_
-2.22676	4-HYDROXYBENZALDEHYDE O-(3,3-DIMETHYLBUTANOYL)OXIME	MIF	MIF_target_
-2.211	Deacetoxyvinzolidine	CALM1	CALM1	CALM1	CALM1_target_	CALM1_target_	CALM1_target_
-2.19076	(3r)-1-Acetyl-3-Methylpiperidine	PPIA	PPIA	PPIA_target_	PPIA_target_
-2.17052	Ethyl Oxo(Piperidin-1-Yl)Acetate	PPIA	PPIA	PPIA_target_	PPIA_target_
-2.16756	Enrasentan	EDNRA	EDNRB	EDNRA_target_	EDNRB_target_
-2.16201	Sanglifehrin A	PPIA	PPIA	PPIA_target_	PPIA_target_
-2.14549	Ethanesulfonic acid	PPBP	PPBP_target_
-2.13883	Bictegravir	POU2F2	CYP3A4	SLC47A1	UGT1A1	POU2F2_enzyme_inhibitor	CYP3A4_enzyme_substrate	SLC47A1_enzyme_inhibitor	UGT1A1_enzyme_substrate
-2.11312	Andrographolide	NFKB1	IL6	TNF	NFKB2	IL1B	NFKB1_target_	IL6_target_	TNF_target_	NFKB2_target_	IL1B_target_
-2.10096	Metronidazole	ABCB1	CYP3A4	CYP3A5	CYP2A6	CYP3A7	CYP3A7	CYP2C9	UGT1A1	CYP2C8	ABCB1_transporter_inhibitor	CYP3A4_enzyme_inhibitor	CYP3A5_enzyme_substrate	CYP2A6_enzyme_substrate	CYP3A7_enzyme_substrate	CYP3A7_enzyme_substrate	CYP2C9_enzyme_inhibitor	UGT1A1_enzyme_substrate	CYP2C8_enzyme_inhibitor
-2.08044	Sparsentan	EDNRA	AGT	EDNRA_target_	AGT_target_
-2.04077	N-acetyl-beta-D-glucosaminyl-(1->4)-N-acetyl-beta-D-glucosamine	B4GALT1	LYZ	B4GALT1_target_	LYZ_target_
-2.03487	Pseudoephedrine	ADRB2	MAOA	TNF	ADRA2A	NFKB1	SLC6A4	SLC6A3	NFATC1	JUN	ADRB1	IL2	ALB	ADRA1A	SLC6A2	ADRB2_target_partial agonist	MAOA_enzyme_inhibitor	TNF_target_inhibitor	ADRA2A_target_agonist	NFKB1_target_inhibitor	SLC6A4_transporter_inhibitor	SLC6A3_transporter_inhibitor	NFATC1_target_inhibitor	JUN_target_inhibitor	ADRB1_target_agonist|partial agonist	IL2_target_inhibitor	ALB_carrier_binder	ADRA1A_target_agonist	SLC6A2_transporter_inhibitor
-2.02175	Ancestim	KIT	KIT_target_agonist
-2.01682	Castor oil	PTGER4	PTGER3	PTGER4_target_agonist	PTGER3_target_agonist|activator
-2.01495	2-HYDROXY-3,5-DIIODOBENZOIC ACID	EDNRA	TTR	AKR1C1	EDNRA_target_	TTR_carrier_	AKR1C1_target_
-2.01298	Tucatinib	ERBB3	SLC22A2	CYP3A7	CYP3A7	CYP2C8	ABCB1	ERBB2	SLC47A2	SLC47A1	ABCG2	ERBB3_target_inhibitor	SLC22A2_transporter_inhibitor	CYP3A7_enzyme_substrate	CYP3A7_enzyme_substrate	CYP2C8_enzyme_substrate	ABCB1_transporter_substrate	ERBB2_enzyme_inhibitor	SLC47A2_transporter_inhibitor	SLC47A1_transporter_inhibitor	ABCG2_transporter_substrate
-2.01138	Pazopanib	FGFR3	FLT4	PDGFRB	ITK	SH2B3	CYP1A2	ABCB1	SLCO1B1	UGT1A1	KIT	CYP2C8	CYP2D6	CYP2D6	ABCG2	KDR	CYP3A4	FLT1	PDGFRA	FGF1	FGFR3_target_inhibitor	FLT4_target_	PDGFRB_target_inhibitor	ITK_target_inhibitor	SH2B3_target_inhibitor	CYP1A2_enzyme_substrate	ABCB1_transporter_substrate	SLCO1B1_transporter_inhibitor	UGT1A1_transporter_inhibitor	KIT_target_inhibitor	CYP2C8_enzyme_substrate|inhibitor	CYP2D6_enzyme_inhibitor	CYP2D6_enzyme_inhibitor	ABCG2_transporter_substrate	KDR_target_inhibitor	CYP3A4_enzyme_substrate|inhibitor	FLT1_target_inhibitor	PDGFRA_target_inhibitor	FGF1_target_inhibitor
-1.98424	(3Z)-N,N-DIMETHYL-2-OXO-3-(4,5,6,7-TETRAHYDRO-1H-INDOL-2-YLMETHYLIDENE)-2,3-DIHYDRO-1H-INDOLE-5-SULFONAMIDE	CALM1	CALM1	CALM1	CAMK2D	CALM1_target_	CALM1_target_	CALM1_target_	CAMK2D_target_
-1.97073	Tioguanine	ABCC4	HPRT1	ABCC4_transporter_inhibitor	HPRT1_enzyme_substrate
-1.96113	(2S,3S,4E,6E,8S,9S)-3-amino-9-methoxy-2,6,8-trimethyl-10-phenyldeca-4,6-dienoic acid	PPP2R5C	PPP2R1A	PPP2CA	PPP2R5C_target_	PPP2R1A_target_	PPP2CA_target_
-1.93815	Trimethyllysine	CALM1	CALM1	CALM1	CYCS	CALM1_target_	CALM1_target_	CALM1_target_	CYCS_target_
-1.9295	TG100-115	PIK3CG	PIK3CD	PIK3CG_target_inhibitor	PIK3CD_target_inhibitor
-1.9266	Relugolix	ORM1	CYP2B6	CYP2C8	ABCG2	ABCB1	CYP3A7	CYP3A7	ALB	GNRHR	ORM1_carrier_binder	CYP2B6_enzyme_inducer	CYP2C8_enzyme_substrate	ABCG2_transporter_inhibitor	ABCB1_transporter_substrate|inhibitor	CYP3A7_enzyme_substrate|inducer	CYP3A7_enzyme_substrate|inducer	ALB_carrier_binder	GNRHR_target_antagonist
-1.89312	Alectinib	ALK	ABCB1	ABCG2	ALK_target_inhibitor	ABCB1_transporter_inhibitor	ABCG2_transporter_inhibitor
-1.89179	Aldesleukin	XDH	CYP3A4	IL2RB	PTGS2	CYP2E1	IL2RG	PLA2G4A	IL2RA	XDH_enzyme_inducer	CYP3A4_enzyme_inhibitor	IL2RB_target_agonist|modulator	PTGS2_enzyme_inducer	CYP2E1_enzyme_inhibitor	IL2RG_target_agonist	PLA2G4A_enzyme_inducer	IL2RA_target_agonist|modulator
-1.89139	Nadolol	POU2F1	SLC47A2	SLC47A1	ABCB1	POU2F2	ADRB2	ADRB1	ORM2	POU2F1_transporter_substrate	SLC47A2_transporter_substrate	SLC47A1_transporter_substrate	ABCB1_transporter_substrate	POU2F2_transporter_substrate	ADRB2_target_antagonist	ADRB1_target_antagonist	ORM2_carrier_binder
-1.88389	Indeglitazar	PPARD	NCOA1	PPARG	PPARA	PPARD_target_	NCOA1_target_	PPARG_target_	PPARA_target_
-1.87517	Rose bengal	LYZ	ALB	TF	LTF	LYZ_enzyme_ligand	ALB_carrier_binder	TF_carrier_binder	LTF_carrier_binder
-1.86024	Cardarine	PPARD	PPARA	PPARD_target_agonist	PPARA_target_agonist
-1.86024	GW 468816	GLRA1	GLRA1_target_
-1.85045	3,20-Pregnanedione	RXRA	AKR1D1	NCOA1	NR1I3	RXRA_target_	AKR1D1_target_	NCOA1_target_	NR1I3_target_
-1.82963	Avapritinib	CYP2C9	CYP3A4	KIT	ABCG2	ABCB1	CYP2C9_enzyme_substrate	CYP3A4_enzyme_substrate	KIT_target_inhibitor	ABCG2_transporter_modulator	ABCB1_transporter_modulator
-1.82961	Phenethyl Isothiocyanate	ACTB	CYB5B	YWHAZ	YWHAB	NUDC	HNRNPK	TPM3	HSPB1	TUBA4A	VCP	ATP5B	HSPA4	USP14	PSMC3	S100A10	FBXO41	FBXO41	SF3A3	TPM1	TUBA1A	TUBA3C	TUBA3C	TXN	TPM4	DIABLO	TUBB1	PSMA3	HSPH1	PAPPA	ACTA2	TUBB4B	HNRNPF	YWHAH	VIM	ATP5I	YWHAQ	TPD52L2	SUCLG2	TUBB2A	UCHL1	HSPE1	SMARCE1	TUBB3	MT-ND1	YWHAE	RANBP1	ATP5L	ACTB_target_
-1.82094	Lithium cation	IMPA2	GRIA3	GSK3B	IMPA1	IMPA2_target_inhibitor	GRIA3_target_potentiator	GSK3B_target_inhibitor	IMPA1_target_inhibitor
-1.81945	Bosentan	CYP3A4	EDNRA	CYP2C9	EDNRB	ABCB11	CYP3A4_enzyme_substrate|inducer	EDNRA_target_antagonist	CYP2C9_enzyme_substrate|inducer	EDNRB_target_antagonist	ABCB11_transporter_inhibitor
-1.80899	4-(2-Aminoethyl)Benzenesulfonyl Fluoride	ATP6V1B2	GAPDH	ATP6V1B2_target_	GAPDH_target_
-1.79634	Oleic Acid	PPARG	FABP1	FABP7	PMP2	FABP3	GC	PPARA	RXRA	FABP4	PPARD	ALB	PPARG_target_ligand	FABP1_carrier_	FABP7_carrier_	PMP2_target_	FABP3_carrier_	GC_carrier_	PPARA_target_	RXRA_target_	FABP4_carrier_	PPARD_target_	ALB_carrier_
-1.7881	Pexidartinib	ORM1	UGT1A1	CSF1R	SLC47A2	KIT	SLCO1B1	SLCO1B3	CYP2C9	PDGFRB	CYP3A4	UGT1A4	FLT3	CYP2B6	SLCO2B1	ALB	SLC47A1	ORM1_carrier_binder	UGT1A1_enzyme_inhibitor	CSF1R_target_inhibitor	SLC47A2_transporter_inhibitor	KIT_target_inhibitor	SLCO1B1_transporter_inhibitor	SLCO1B3_transporter_inhibitor	CYP2C9_enzyme_inhibitor	PDGFRB_target_inhibitor	CYP3A4_enzyme_substrate|inhibitor|inducer	UGT1A4_enzyme_substrate	FLT3_target_inhibitor	CYP2B6_enzyme_inhibitor|inducer	SLCO2B1_transporter_inhibitor	ALB_carrier_binder	SLC47A1_transporter_inhibitor
-1.78799	Amsacrine	ABCB1	ALB	KCNH2	ORM1	TOP2A	ABCB1_transporter_inhibitor	ALB_target_	KCNH2_target_inhibitor	ORM1_target_	TOP2A_target_inhibitor
-1.78241	Lithium citrate	IMPA2	GRIA3	IMPA1	GSK3B	IMPA2_target_	GRIA3_target_	IMPA1_target_	GSK3B_target_
-1.78	4'-FLUORO-1,1'-BIPHENYL-4-CARBOXYLIC ACID	BCL2L1	BCL2L1_target_
-1.77683	Bacitracin	IDE	A2M	IDE_target_inhibitor	A2M_target_inhibitor
-1.77258	2-((9H-PURIN-6-YLTHIO)METHYL)-5-CHLORO-3-(2-METHOXYPHENYL)QUINAZOLIN-4(3H)-ONE	PIK3CG	PIK3CD	PIK3CG_target_	PIK3CD_target_
-1.76989	5-monophosphate-9-beta-D-ribofuranosyl xanthine	HPRT1	ATIC	HPRT1_target_	ATIC_target_
-1.7627	Heptyl glucoside	PPARD	FKBP1A	FKBP1A	PPARD_target_	FKBP1A_target_	FKBP1A_target_
-1.76032	Aldoxorubicin	TOP2A	TOP2A_target_inhibitor
-1.74593	6-HYDROXY-1,3-BENZOTHIAZOLE-2-SULFONAMIDE	MIF	CA2	MIF_target_	CA2_target_
-1.74568	Lithium carbonate	IMPA2	GSK3B	GRIA3	SCNN1B	SCNN1A	SCNN1G	IMPA1	IMPA2_target_	GSK3B_target_	GRIA3_target_	SCNN1B_transporter_	SCNN1A_transporter_	SCNN1G_transporter_	IMPA1_target_
-1.74514	Flunarizine	CACNA1H	CYP1A2	CALM1	CALM1	CALM1	CYP1A1	CACNA1I	CYP2C9	CYP2A6	CYP3A4	CACNA1G	HRH1	CYP2D6	CYP2D6	CACNA1H_target_inhibitor	CYP1A2_enzyme_substrate	CALM1_target_antagonist	CALM1_target_antagonist	CALM1_target_antagonist	CYP1A1_enzyme_substrate	CACNA1I_target_inhibitor	CYP2C9_enzyme_substrate	CYP2A6_enzyme_substrate	CYP3A4_enzyme_substrate	CACNA1G_target_inhibitor	HRH1_target_antagonist	CYP2D6_enzyme_substrate	CYP2D6_enzyme_substrate
-1.74417	Mangafodipir	SLC11A2	ALB	A2M	SOD2	SOD2	SLC11A2_transporter_substrate	ALB_carrier_binder	A2M_carrier_binder	SOD2_enzyme_activator	SOD2_enzyme_activator
-1.74124	Duvelisib	ABCB1	CYP3A4	PIK3CD	PIK3CG	ABCG2	ABCB1_transporter_substrate	CYP3A4_enzyme_substrate	PIK3CD_target_inhibitor	PIK3CG_target_inhibitor	ABCG2_transporter_substrate
-1.73785	N-(5-{4-Chloro-3-[(2-hydroxyethyl)sulfamoyl]phenyl}-4-methyl-1,3-thiazol-2-yl)acetamide	PIK3CG	PIK3C3	PIK3CG_target_	PIK3C3_target_
-1.73675	Aprindine	CYP2D6	CYP2D6	CALM1	CALM1	CALM1	ORM1	SCN5A	CYP2D6_enzyme_substrate	CYP2D6_enzyme_substrate	CALM1_target_inhibitor	CALM1_target_inhibitor	CALM1_target_inhibitor	ORM1_carrier_	SCN5A_target_inhibitor
-1.72251	Vitamin E	NR1I2	PRKCA	GSTP1	ALOX5	SEC14L3	GSTO1	SOD1	CYP3A4	HMOX1	SEC14L2	ABCA1	DGKA	SCARB1	NPC1L1	TTPA	PLTP	PPP2CB	GSTM3	PPP2CA	SEC14L4	NQO1	ABCG1	GCLC	PRKCB	GSTA2	GSTA2	NR1I2_target_	PRKCA_target_	GSTP1_enzyme_inhibitor	ALOX5_target_	SEC14L3_carrier_carrier	GSTO1_enzyme_inhibitor	SOD1_enzyme_inducer	CYP3A4_enzyme_substrate|inducer	HMOX1_enzyme_inducer	SEC14L2_carrier_carrier	ABCA1_transporter_transporter	DGKA_target_	SCARB1_transporter_transporter	NPC1L1_transporter_	TTPA_carrier_	PLTP_carrier_carrier	PPP2CB_target_	GSTM3_enzyme_inducer	PPP2CA_target_	SEC14L4_target_	NQO1_enzyme_inducer	ABCG1_transporter_
-1.72178	Maleic Acid	TPR	GOT1	TPR_target_	GOT1_target_
-1.7183	Finafloxacin	TOP2A	TOP2A_target_inhibitor
-1.71428	Lithium succinate	IMPA2	GRIA3	IMPA1	GSK3B	IMPA2_target_	GRIA3_target_	IMPA1_target_	GSK3B_target_
-1.70928	13-deoxydoxorubicin	TOP2A	TOP2A_target_
-1.70764	Levomenthol	CYP3A4	CACNA1A	CACNA1A	OPRK1	TRPA1	TRPV3	TRPM8	CYP3A4_enzyme_substrate	CACNA1A_target_antagonist	CACNA1A_target_antagonist	OPRK1_target_agonist	TRPA1_target_inducer	TRPV3_target_inducer	TRPM8_target_inducer
-1.70724	Sodium bicarbonate	SLC4A10	SLC4A8	SLC4A5	SLC4A7	SLC4A4	SLC4A10_transporter_substrate	SLC4A8_transporter_substrate	SLC4A5_transporter_substrate	SLC4A7_transporter_substrate	SLC4A4_transporter_substrate
-1.7055	4-Hydroxyphenylpyruvic acid	MIF	F2	MIF_target_	F2_target_
-1.7048	Valrubicin	TOP2A	TOP2A_target_inhibitor
-1.70257	5-O-phosphono-alpha-D-ribofuranosyl diphosphate	HPRT1	UCKL1	APRT	HPRT1_target_	UCKL1_target_	APRT_target_
-1.69368	Auranofin	IKBKB	PRDX5	ALB	IKBKB_target_inhibitor	PRDX5_target_inhibitor	ALB_carrier_
-1.67518	Olaparib	CYP2B6	ABCG2	CYP3A5	PARP3	ABCB1	PARP2	CYP3A4	PARP1	CYP2B6_enzyme_inducer	ABCG2_transporter_inhibitor	CYP3A5_enzyme_substrate	PARP3_target_inhibitor	ABCB1_transporter_substrate|inhibitor	PARP2_target_inhibitor	CYP3A4_enzyme_substrate|inhibitor	PARP1_target_inhibitor
-1.67415	SF1126	PIK3R2	PIK3R1	PRKDC	PIK3R3	MTOR	PIK3R2_target_	PIK3R1_target_	PRKDC_target_	PIK3R3_target_	MTOR_target_
-1.67409	Fleroxacin	TOP2A	TOP2A_target_inhibitor
-1.66661	Treprostinil	P2RY12	CYP2C9	PPARD	PTGIR	P2RY12_target_agonist	CYP2C9_enzyme_substrate	PPARD_target_agonist	PTGIR_target_agonist
-1.66383	Medroxyprogesterone acetate	ABCB1	ESR1	HSD3B2	CYP2C9	CYP3A4	ALB	PGR	CYP2C8	ABCB1_transporter_inhibitor	ESR1_target_agonist	HSD3B2_enzyme_inhibitor	CYP2C9_enzyme_inhibitor	CYP3A4_enzyme_substrate|inducer	ALB_carrier_binder	PGR_target_agonist	CYP2C8_enzyme_inhibitor
-1.66173	3-Cyclohexyl-L-alanine	ZFY	ZFY_target_
-1.66155	Prostaglandin D2	SLCO2A1	AKR1C3	PTGDR2	SLCO2A1_transporter_	AKR1C3_target_	PTGDR2_target_
-1.66066	N-METHYL(5-(PYRIDIN-3-YL)FURAN-2-YL)METHANAMINE	CYP2A6	CYP2A6_target_
-1.65311	LY-294002	PIK3CG	PIM1	PIK3CG_target_	PIM1_target_
-1.65268	SP1049C	TOP2A	TOP2A_target_
-1.64894	4-HYDROXY-N'-(4-ISOPROPYLBENZYL)BENZOHYDRAZIDE	NRIP1	ESRRG	NRIP1_target_	ESRRG_target_
-1.64468	N-[4-hydroxymethyl-cyclohexan-6-yl-1,2,3-triol]-4,6-dideoxy-4-aminoglucopyranoside	AMY2B	AMY2B	AMY2A	AMY2B_target_	AMY2B_target_	AMY2A_target_
-1.6423	Gossypol	BCL2L1	BCL2L1_target_
-1.6384	Terlipressin	AVPR1A	AVPR1B	AVPR2	AVPR1A_target_stimulator	AVPR1B_target_	AVPR2_target_agonist
-1.63599	RTA 744	TOP2A	TOP2A_target_
-1.63338	Berotralstat	CYP3A4	ABCB1	KLKB1	CYP2D6	CYP2D6	ABCG2	CYP3A4_enzyme_inhibitor	ABCB1_transporter_substrate|inhibitor	KLKB1_target_inhibitor	CYP2D6_enzyme_inhibitor	CYP2D6_enzyme_inhibitor	ABCG2_transporter_substrate
-1.61281	Patupilone	TUBB1	CYP3A4	TUBA1A	TUBA1C	TUBA4A	TUBB4B	TUBA3C	TUBA3C	TUBB3	TUBA8	TUBB4A	TUBB	TUBA1B	TUBB1_target_	CYP3A4_enzyme_inhibitor	TUBA1A_target_	TUBA1C_target_	TUBA4A_target_	TUBB4B_target_	TUBA3C_target_	TUBA3C_target_	TUBB3_target_	TUBA8_target_	TUBB4A_target_	TUBB_target_	TUBA1B_target_
-1.61211	Asparagine	ASNS	NARS	SLC1A5	ASRGL1	NARS2	SLC16A10	SLC38A4	ASNS_target_	NARS_target_	SLC1A5_target_	ASRGL1_target_substrate	NARS2_target_	SLC16A10_transporter_inhibitor	SLC38A4_target_inhibitor
-1.60732	Ceritinib	CYP2C9	ABCB1	ALK	CYP3A4	CYP2C9_enzyme_inhibitor	ABCB1_transporter_substrate	ALK_target_antagonist	CYP3A4_enzyme_substrate|inhibitor
-1.60506	ZEN-012	TUBB1	TOP2B	TUBB3	TOP2A	TUBB4A	TUBB	TUBB1_target_	TOP2B_target_	TUBB3_target_	TOP2A_target_	TUBB4A_target_	TUBB_target_
-1.60249	(2S)-2-[3-(AMINOMETHYL)PHENYL]-3-[(R)-[(1R)-1-{[(BENZYLOXY)CARBONYL]AMINO}-2-METHYLPROPYL](HYDROXY)PHOSPHORYL]PROPANOIC ACID	CPB1	CPB1_target_
-1.60168	Epothilone D	TUBB1	CYP3A4	TUBA1A	TUBA1C	TUBA4A	TUBB4B	TUBA3C	TUBA3C	TUBB3	TUBA8	TUBB4A	TUBB	TUBA1B	TUBB1_target_	CYP3A4_enzyme_inhibitor	TUBA1A_target_	TUBA1C_target_	TUBA4A_target_	TUBB4B_target_	TUBA3C_target_	TUBA3C_target_	TUBB3_target_	TUBA8_target_	TUBB4A_target_	TUBB_target_	TUBA1B_target_
-1.60029	Resatorvid	IL2RG	CSF2RB	IL2RG_target_	CSF2RB_target_
-1.59102	(2S)-2-[3-(AMINOMETHYL)PHENYL]-3-[(R)-HYDROXY{(1R)-2-METHYL-1-[(PHENYLSULFONYL)AMINO]PROPYL}PHOSPHORYL]PROPANOIC ACID	CPB1	CPB1_target_
-1.58772	2'-O-Acetyl Adenosine-5-Diphosphoribose	SIRT5	SIRT5_target_
-1.58079	Glyceraldehyde-3-Phosphate	SLCO2A1	SLCO2A1_transporter_inhibitor
-1.57617	Paclitaxel docosahexaenoic acid	BCL2	BCL2_target_
-1.57189	Glasdegib	SMO	CYP2C8	ALB	UGT1A9	CYP3A4	ABCB1	ABCG2	SLC47A2	SLC47A1	SMO_target_inhibitor	CYP2C8_enzyme_substrate	ALB_carrier_substrate	UGT1A9_enzyme_substrate	CYP3A4_enzyme_substrate	ABCB1_transporter_substrate|inhibitor	ABCG2_transporter_substrate|inhibitor	SLC47A2_transporter_inhibitor	SLC47A1_transporter_inhibitor
-1.57127	4,4'-DIPYRIDYL DISULFIDE	CYP2A6	CYP2A6_target_
-1.5647	2,2,2-TRIFLUORO-1-{5-[(3-PHENYL-5,6-DIHYDROIMIDAZO[1,2-A]PYRAZIN-7(8H)-YL)CARBONYL]THIOPHEN-2-YL}ETHANE-1,1-DIOL	HDAC4	HDAC4_target_
-1.56247	Tocofersolan	SEC14L3	SEC14L4	SCARB1	CYP3A4	APOBR	ABCA1	NPC1L1	ABCG5	TTPA	ABCG8	CYP4F2	ABCB1	SEC14L2	SEC14L3_transporter_substrate	SEC14L4_transporter_substrate	SCARB1_transporter_substrate	CYP3A4_enzyme_substrate	APOBR_transporter_substrate	ABCA1_transporter_substrate	NPC1L1_transporter_substrate	ABCG5_transporter_substrate	TTPA_transporter_substrate	ABCG8_transporter_substrate	CYP4F2_enzyme_substrate	ABCB1_target_antagonist	SEC14L2_transporter_substrate
-1.55434	Coumarin	CYP2C9	CYP2A6	CYP2C9_enzyme_substrate	CYP2A6_target_
-1.54722	Arsenic trioxide	ABCB1	IKBKB	JUN	CYP3A4	MAPK3	ALB	TXNRD1	CCND1	PML	CDKN1A	AKT1	MAPK1	ABCC2	HDAC1	ABCB1_transporter_inhibitor	IKBKB_target_inducer	JUN_target_inducer	CYP3A4_enzyme_inhibitor	MAPK3_target_inducer	ALB_carrier_substrate	TXNRD1_target_inhibitor	CCND1_target_antagonist	PML_target_	CDKN1A_target_	AKT1_target_inducer	MAPK1_target_inducer	ABCC2_transporter_inducer	HDAC1_target_
-1.54533	Nedocromil	CYSLTR2	CYSLTR1	HSP90AA1	FPR1	PTGDR	CYSLTR2_target_antagonist	CYSLTR1_target_suppressor	HSP90AA1_target_	FPR1_target_antagonist	PTGDR_target_unknown
-1.53732	(2S)-2-(3-Carbamimidamidophenyl)-3-[hydroxy(3-phenylpropyl)phosphoryl]propanoic acid	CPB1	CPB1_target_
-1.53491	PH-284	AVPR1A	AVPR1B	AVPR1A_target_	AVPR1B_target_
-1.5338	Camphor	TRPM8	TRPA1	TRPV3	TRPV1	TRPM8_target_activator	TRPA1_target_inhibitor	TRPV3_target_agonist|activator	TRPV1_target_agonist|activator
-1.53236	Talazoparib	ABCB1	PARP2	PARP1	ABCG2	ABCB1_transporter_substrate	PARP2_target_inhibitor	PARP1_target_inhibitor	ABCG2_transporter_substrate
-1.52959	2-(3-GUANIDINOPHENYL)-3-MERCAPTOPROPANOIC ACID	CPB1	CPB1_target_
-1.52572	(5R,6S,8S)-8-[3-(AMINOMETHYL)PHENYL]-6-HYDROXY-5-ISOPROPYL-3-OXO-1-PHENYL-2,7-DIOXA-4-AZA-6-PHOSPHANONAN-9-OIC ACID 6-OXIDE	CPB1	CPB1_target_
-1.52273	Lacidipine	ALB	ORM1	CYP3A4	CACNA1A	CACNA1A	ALB_carrier_binder	ORM1_carrier_binder	CYP3A4_enzyme_substrate	CACNA1A_target_antagonist	CACNA1A_target_antagonist
-1.51613	(5-(PYRIDIN-3-YL)FURAN-2-YL)METHANAMINE	CYP2A6	CYP2A6_target_
-1.51442	OPC-28326	ADRA2C	HTR2B	ADRA2B	ADRA2C_target_	HTR2B_target_	ADRA2B_target_
-1.51226	Avatrombopag	SLC22A8	MPL	ABCB1	ABCG2	CYP2C8	CYP2C9	SLC22A8_target_inhibitor	MPL_target_agonist	ABCB1_transporter_substrate	ABCG2_target_inhibitor	CYP2C8_enzyme_inducer	CYP2C9_enzyme_inducer
-1.5111	Enalaprilat	ACE	BDKRB1	ACE_target_inhibitor	BDKRB1_target_
-1.50733	N,N-DIMETHYL(5-(PYRIDIN-3-YL)FURAN-2-YL)METHANAMINE	CYP2A6	CYP2A6_target_
-1.50549	N-BENZYL-4-[4-(3-CHLOROPHENYL)-1H-PYRAZOL-3-YL]-1H-PYRROLE-2-CARBOXAMIDE	MAPK10	MAPK1	MAPK10_target_	MAPK1_target_
-1.50244	N-hydroxy-5-[(3-phenyl-5,6-dihydroimidazo[1,2-a]pyrazin-7(8H)-yl)carbonyl]thiophene-2-carboxamide	HDAC4	HDAC4_target_
-1.50244	N-{[2-({[1-(4-CARBOXYBUTANOYL)AMINO]-2-PHENYLETHYL}-HYDROXYPHOSPHINYL)OXY]ACETYL}-2-PHENYLETHYLAMINE	IGHG1	IGHG1	IGHG1	IGHG1_target_	IGHG1_target_	IGHG1_target_
-1.50119	Afatinib	ERBB4	ABCB1	EGFR	ABCG2	ERBB2	ERBB4_target_inhibitor	ABCB1_transporter_substrate|inhibitor	EGFR_target_inhibitor	ABCG2_transporter_substrate|inhibitor	ERBB2_target_inhibitor
-1.49898	BX-528	CPB1	CPB1_target_
-1.48706	Zanubrutinib	ITK	BTK	TEC	BMX	FGR	ERBB4	CYP2B6	CYP3A7	CYP3A7	PTK6	ERBB2	CYP3A4	ABCB1	JAK2	TXK	BLK	JAK3	FRK	EGFR	LCK	ITK_target_inhibitor	BTK_target_inhibitor	TEC_target_inhibitor	BMX_target_inhibitor	FGR_target_inhibitor	ERBB4_target_inhibitor	CYP2B6_enzyme_inducer	CYP3A7_enzyme_substrate	CYP3A7_enzyme_substrate	PTK6_target_inhibitor	ERBB2_target_inhibitor	CYP3A4_enzyme_substrate	ABCB1_transporter_substrate	JAK2_target_inhibitor	TXK_target_inhibitor	BLK_target_inhibitor	JAK3_target_inhibitor	FRK_target_inhibitor	EGFR_target_inhibitor	LCK_target_inhibitor
-1.48152	Obatoclax	BCL2	BCL2_target_
-1.47907	Alfentanil	ABCB1	CYP3A7	CYP3A7	CYP3A5	CYP3A4	OPRM1	ORM1	ALB	ABCB1_transporter_inhibitor	CYP3A7_enzyme_substrate	CYP3A7_enzyme_substrate	CYP3A5_enzyme_substrate	CYP3A4_enzyme_substrate	OPRM1_target_agonist	ORM1_carrier_	ALB_carrier_
-1.47878	Phenprocoumon	CYP2C8	VKORC1	CYP2C9	CYP3A4	ORM1	ALB	CYP2C8_enzyme_substrate	VKORC1_target_inhibitor	CYP2C9_enzyme_substrate	CYP3A4_enzyme_substrate	ORM1_carrier_	ALB_carrier_
-1.47622	Fluocinonide	NR3C1	SERPINA6	SMO	CYP3A4	CYP3A5	NR3C1_target_agonist	SERPINA6_carrier_binder	SMO_target_agonist	CYP3A4_enzyme_substrate|inducer	CYP3A5_enzyme_inducer
-1.47465	Clenoliximab	CD4	CD4_target_
-1.47166	(2S)-2-[3-(AMINOMETHYL)PHENYL]-3-{(S)-HYDROXY[(1R)-2-METHYL-1-{[(2-PHENYLETHYL)SULFONYL]AMINO}PROPYL]PHOSPHORYL}PROPANOIC ACID	CPB1	CPB1_target_
-1.47029	Desogestrel	SHBG	ESR1	CYP2C9	CYP3A4	UGT1A1	ALB	PGR	SHBG_carrier_binder	ESR1_target_agonist	CYP2C9_enzyme_substrate	CYP3A4_enzyme_substrate	UGT1A1_enzyme_inducer	ALB_carrier_binder	PGR_target_agonist
-1.46493	Glucagon	GLP1R	GCGR	GLP2R	GLP1R_target_agonist	GCGR_target_agonist	GLP2R_target_agonist
-1.46448	Apoptone	BCL2	BCL2_target_
-1.46311	Acitretin	RARA	RXRG	RARG	RXRB	ALB	RARB	RBP1	RXRA	RARA_target_agonist	RXRG_target_agonist	RARG_target_agonist	RXRB_target_agonist	ALB_carrier_	RARB_target_agonist	RBP1_target_agonist	RXRA_target_agonist
-1.45766	tert-butanol	CALM1	CALM1	CALM1	TPI1	METAP2	RNASE1	CALM1_target_	CALM1_target_	CALM1_target_	TPI1_target_	METAP2_target_	RNASE1_target_
-1.45589	Mersalyl	AQP1	ITIH1	ALPL	SLC16A1	PCK1	AQP1_target_	ITIH1_enzyme_inducer	ALPL_target_antagonist	SLC16A1_target_antagonist	PCK1_enzyme_inhibitor
-1.45383	(S)-camphor	TRPM8	TRPV3	TRPV1	TRPA1	TRPM8_target_activator	TRPV3_target_agonist|activator	TRPV1_target_agonist|activator	TRPA1_target_inhibitor
-1.44851	Daclizumab	IL2RB	C1R	FCGR3A	FCGR3B	C1QB	FCGR2B	IL2RA	FCGR2C	FCGR1A	FCGR1A	FCGR2A	C1QA	C1QC	IL2RB_target_antibody	C1R_target_	FCGR3A_target_	FCGR3B_target_	C1QB_target_	FCGR2B_target_	IL2RA_target_antibody	FCGR2C_target_	FCGR1A_target_	FCGR1A_target_	FCGR2A_target_	C1QA_target_	C1QC_target_
-1.44057	Staurosporine	ABCB1	ITK	GSK3B	MAPKAPK2	LCK	PIK3CG	SYK	CHRM1	CDK2	PDPK1	PDPK1	ZAP70	PRKCQ	PIM1	CSK	ABCB1_transporter_inhibitor	ITK_target_	GSK3B_target_	MAPKAPK2_target_	LCK_target_	PIK3CG_target_	SYK_target_	CHRM1_target_	CDK2_target_	PDPK1_target_	PDPK1_target_	ZAP70_target_	PRKCQ_target_	PIM1_target_	CSK_target_
-1.43406	Drospirenone	PON1	NR3C2	NR3C1	PTGS2	CYP3A4	AR	PGR	PON1_enzyme_substrate	NR3C2_target_antagonist	NR3C1_target_binder	PTGS2_enzyme_inhibitor|inducer	CYP3A4_enzyme_substrate	AR_target_antagonist	PGR_target_agonist
-1.43177	Varlitinib	EGFR	ERBB2	EGFR_target_	ERBB2_target_
-1.42974	Loteprednol etabonate	PON1	NR3C1	CYP3A4	PON1_enzyme_substrate	NR3C1_target_agonist	CYP3A4_enzyme_substrate
-1.42636	Loperamide	CACNA1A	CACNA1A	NR1I3	CYP2C8	ABCB1	POMC	OPRD1	OPRM1	CYP2B6	CALM1	CALM1	CALM1	CYP3A4	OPRK1	CYP2D6	CYP2D6	CACNA1A_target_inhibitor	CACNA1A_target_inhibitor	NR1I3_target_	CYP2C8_enzyme_substrate	ABCB1_transporter_substrate	POMC_target_modulator	OPRD1_target_agonist	OPRM1_target_agonist	CYP2B6_enzyme_substrate	CALM1_target_inhibitor	CALM1_target_inhibitor	CALM1_target_inhibitor	CYP3A4_enzyme_substrate|inhibitor	OPRK1_target_agonist	CYP2D6_enzyme_substrate	CYP2D6_enzyme_substrate
-1.41917	Captopril	ACE	MMP2	ABCB1	ALB	MMP9	LTA4H	LTA4H	BDKRB1	SLC15A1	SLC22A6	ACE_target_inhibitor	MMP2_target_inhibitor	ABCB1_transporter_inhibitor	ALB_carrier_other/unknown	MMP9_target_inhibitor	LTA4H_target_inhibitor	LTA4H_target_inhibitor	BDKRB1_target_	SLC15A1_transporter_inhibitor	SLC22A6_transporter_substrate|inhibitor
-1.41492	Trifarotene	RARA	CYP2C8	CYP2C9	RARG	CYP3A4	CYP2B6	RARB	RARA_target_agonist	CYP2C8_enzyme_substrate	CYP2C9_enzyme_substrate	RARG_target_agonist	CYP3A4_enzyme_substrate	CYP2B6_enzyme_substrate	RARB_target_agonist
-1.41446	Dicoumarol	CRYZ	VKORC1	CYP2C9	NQO1	ALB	CRYZ_target_inhibitor	VKORC1_target_inhibitor	CYP2C9_enzyme_substrate	NQO1_target_inhibitor	ALB_carrier_
-1.41427	IGN311	EGFR	ERBB2	EGFR_target_	ERBB2_target_
-1.41349	DDP-225	SLC6A2	HTR3A	SLC6A2_target_	HTR3A_target_
-1.41185	Annamycin	TOP2A	ABCB1	TOP2A_target_	ABCB1_transporter_
-1.4079	Vismodegib	ALB	ABCG2	ABCB1	CYP3A4	CYP2C19	SMO	ORM1	CYP2C9	CYP2C8	ALB_carrier_substrate	ABCG2_transporter_inhibitor	ABCB1_transporter_substrate	CYP3A4_enzyme_substrate	CYP2C19_enzyme_inhibitor	SMO_target_antagonist	ORM1_carrier_substrate	CYP2C9_enzyme_substrate|inhibitor	CYP2C8_enzyme_inhibitor
-1.40626	Glucose-6-Phosphate	SLCO2A1	GPI	SLCO2A1_transporter_inhibitor	GPI_target_
-1.40097	Testosterone propionate	SRD5A3	ALB	COMT	ABCB1	CYP3A4	UGT1A1	AR	SHBG	SRD5A3_enzyme_substrate	ALB_carrier_substrate	COMT_enzyme_inhibitor	ABCB1_transporter_substrate	CYP3A4_enzyme_substrate	UGT1A1_enzyme_inducer	AR_target_agonist	SHBG_carrier_substrate
-1.39522	Pilocarpine	CYP2A6	CHRM2	CYP3A4	CHRM3	CHRM4	CHRM1	CYP2A6_enzyme_inhibitor	CHRM2_target_agonist	CYP3A4_enzyme_inhibitor	CHRM3_target_agonist	CHRM4_target_partial agonist	CHRM1_target_agonist
-1.38643	AV-412	EGFR	ERBB2	EGFR_target_	ERBB2_target_
-1.38302	Fluphenazine	DRD1	ABCB1	HTR2A	HTR2C	DRD2	CYP2E1	AR	CYP2D6	CYP2D6	CALM1	CALM1	CALM1	DRD1_target_antagonist	ABCB1_transporter_inhibitor	HTR2A_target_	HTR2C_target_	DRD2_target_antagonist	CYP2E1_enzyme_inhibitor	AR_target_	CYP2D6_enzyme_inhibitor	CYP2D6_enzyme_inhibitor	CALM1_target_inhibitor	CALM1_target_inhibitor	CALM1_target_inhibitor
-1.38148	Tanespimycin	HSP90AA1	HSP90AB1	ALB	HSP90AA1_target_	HSP90AB1_target_	ALB_carrier_
-1.38137	5-CHLORO-6-METHYL-N-(2-PHENYLETHYL)-2-PYRIDIN-2-YLPYRIMIDIN-4-AMINE	METAP1	METAP1_target_
-1.38113	L-Glutamine	TGM7	SLC38A1	SLC6A14	QARS	QARS	SLC7A6	TGM2	GFPT2	TGM4	F13A1	SLC38A2	GLUL	TGM3	NADSYN1	TGM5	ASNS	CCBL1	SLC7A7	SLC7A5	GMPS	CAD	SLC7A9	TGM6	TGM1	SLC1A5	PPAT	GLS2	PFAS	CTPS1	SLC7A8	SLC16A10	GLS	TGM7_enzyme_substrate	SLC38A1_transporter_substrate	SLC6A14_transporter_substrate	QARS_enzyme_substrate	QARS_enzyme_substrate	SLC7A6_transporter_substrate	TGM2_enzyme_substrate	GFPT2_enzyme_substrate	TGM4_enzyme_substrate	F13A1_enzyme_substrate	SLC38A2_transporter_substrate	GLUL_target_product of	TGM3_enzyme_substrate	NADSYN1_enzyme_substrate	TGM5_enzyme_substrate	ASNS_enzyme_substrate
-1.38101	2',5'-DIDEOXY-ADENOSINE 3'-MONOPHOSPHATE	GNAS	ADCY2	ADCY5	GNAS_target_	ADCY2_target_	ADCY5_target_
-1.37426	Acetoacetic acid	SLC16A1	FAH	SLC16A7	SLC5A8	SLC16A3	SLC16A3	SLC16A1_transporter_substrate|inhibitor	FAH_target_	SLC16A7_transporter_inhibitor	SLC5A8_transporter_	SLC16A3_transporter_substrate	SLC16A3_transporter_substrate
-1.36341	Nifurtimox	ALB	ABCG2	ALB_carrier_binder	ABCG2_transporter_substrate
-1.36238	Gilteritinib	FLT3	ALK	ABCG2	ABCB1	HTR7	CYP3A4	SLC22A1	ALB	SLC47A1	AXL	FLT3_target_inhibitor	ALK_target_inhibitor	ABCG2_transporter_inhibitor	ABCB1_transporter_substrate	HTR7_target_inhibitor	CYP3A4_enzyme_substrate	SLC22A1_transporter_inhibitor	ALB_carrier_binder	SLC47A1_transporter_inhibitor	AXL_target_inhibitor
-1.35248	Fulvestrant	CYP3A4	ESR1	UGT1A1	CYP3A4_enzyme_substrate	ESR1_target_antagonist	UGT1A1_enzyme_substrate
-1.35034	Pyrazolanthrone	TTK	MAPK10	MAPK8IP1	MAPK8	TTK_target_	MAPK10_target_	MAPK8IP1_target_	MAPK8_target_
-1.35009	Sevoflurane	ATP2C1	GABRA1	MT-ND1	GLRA1	CYP2E1	CYP2A6	CYP3A4	CCDC51	CYP2B6	GRIA1	ALB	ATP2C1_target_inhibitor	GABRA1_target_agonist	MT-ND1_target_unknown	GLRA1_target_agonist	CYP2E1_enzyme_substrate	CYP2A6_enzyme_substrate	CYP3A4_enzyme_substrate	CCDC51_target_activator	CYP2B6_enzyme_substrate	GRIA1_target_antagonist	ALB_carrier_
-1.34976	Migalastat	UGT1A1	GLA	UGT1A1_enzyme_substrate	GLA_target_
-1.34888	(8alpha,10alpha,13alpha,17beta)-17-[(4-hydroxyphenyl)carbonyl]androsta-3,5-diene-3-carboxylic acid	NR1H4	NCOA1	NR1H4_target_	NCOA1_target_
-1.34634	Misoprostol	PTGER2	PTGER1	PTGER4	PTGER3	PTGER2_target_agonist	PTGER1_target_agonist	PTGER4_target_agonist	PTGER3_target_agonist
-1.34296	5-Hydroxymethyl-Chonduritol	AMY1A	AMY1A	AMY1A	AMY2B	AMY2B	AMY2A	AMY1A_target_	AMY1A_target_	AMY1A_target_	AMY2B_target_	AMY2B_target_	AMY2A_enzyme_ligand
-1.34062	Sphingosine	GLTP	ABCB1	PVR	GLTP_target_	ABCB1_transporter_substrate	PVR_target_
-1.33845	OSI-930	FLT1	KIT	FLT1_target_	KIT_target_
-1.32755	Fentanyl	ABCB1	CYP3A7	CYP3A7	CYP3A4	OPRD1	OPRK1	OPRM1	ALB	ORM2	ABCB1_transporter_inhibitor	CYP3A7_enzyme_substrate	CYP3A7_enzyme_substrate	CYP3A4_enzyme_substrate	OPRD1_target_agonist	OPRK1_target_agonist	OPRM1_target_agonist	ALB_carrier_binder	ORM2_carrier_binder
-1.32604	Tesevatinib	EGF	ERBB2	EPHB4	EGF_target_	ERBB2_target_	EPHB4_target_
-1.32529	Crizotinib	CYP3A5	ALK	MET	CYP2B6	ABCB1	CYP3A4	CYP3A7	CYP3A7	CYP3A5_enzyme_substrate|inhibitor	ALK_target_inhibitor	MET_target_inhibitor	CYP2B6_enzyme_inhibitor	ABCB1_transporter_substrate|inhibitor	CYP3A4_enzyme_substrate|inhibitor	CYP3A7_enzyme_inhibitor	CYP3A7_enzyme_inhibitor
-1.32224	Adapalene	RXRG	TLR2	RARG	GOT1	RXRB	RARB	JUN	RXRA	RARA	RXRG_target_agonist	TLR2_target_antagonist	RARG_target_agonist	GOT1_target_inhibitor	RXRB_target_agonist	RARB_target_agonist	JUN_target_antagonist	RXRA_target_agonist	RARA_target_
-1.32014	N-acetyl-alpha-D-glucosamine	GBA	SIGLEC7	ACHE	IGHG1	IGHG1	IGHG1	ACE	GBA_target_	SIGLEC7_target_	ACHE_target_	IGHG1_target_	IGHG1_target_	IGHG1_target_	ACE_target_
-1.31899	Iniparib	PARP1	PARP1_target_
-1.31888	Dacomitinib	UGT1A1	CYP2D6	CYP2D6	CYP2C9	CYP3A4	ABCB1	SLC22A1	EGFR	ABCG2	ALB	UGT1A1_enzyme_inhibitor	CYP2D6_enzyme_substrate|inhibitor	CYP2D6_enzyme_substrate|inhibitor	CYP2C9_enzyme_substrate	CYP3A4_enzyme_substrate	ABCB1_transporter_substrate|inhibitor	SLC22A1_transporter_inhibitor	EGFR_target_inhibitor	ABCG2_transporter_substrate|inhibitor	ALB_carrier_binder
-1.31758	Trimebutine	CHRM4	CHRM2	CHRM3	CYP3A4	CACNA1I	OPRM1	CHRM1	CACNA1A	CACNA1A	KCNN3	CHRM4_target_antagonist	CHRM2_target_antagonist	CHRM3_target_antagonist	CYP3A4_enzyme_substrate	CACNA1I_target_activator	OPRM1_target_agonist	CHRM1_target_antagonist	CACNA1A_target_inhibitor	CACNA1A_target_inhibitor	KCNN3_target_inhibitor
-1.31306	Maltose	AMY2B	AMY2B	AMY2B_target_	AMY2B_target_
-1.31049	(2S)-8-[(tert-butoxycarbonyl)amino]-2-(1H-indol-3-yl)octanoic acid	SKP1	SKP1_target_
-1.3062	{4-Amino-2-[(4-methoxyphenyl)amino]-1,3-thiazol-5-yl}(4-methoxyphenyl)methanone	CSNK1G3	CSNK1G3_target_
-1.3056	Mestranol	CYP2C9	CYP2C8	ESR1	CYP3A4	CYP2C9_enzyme_substrate	CYP2C8_enzyme_substrate	ESR1_target_agonist	CYP3A4_enzyme_substrate
-1.30559	Veliparib	PARP1	PARP2	PARP1_target_	PARP2_target_
-1.30459	Romosozumab	SOST	SOST_target_inhibitor
-1.30161	Limaprost	PTGER1	PTGER3	PTGER2	PTGER4	PTGER1_target_agonist	PTGER3_target_agonist	PTGER2_target_agonist	PTGER4_target_
-1.29652	Pertuzumab	ERBB2	ERBB2_target_inhibitor
-1.29371	4-{[5-chloro-4-(1H-indol-3-yl)pyrimidin-2-yl]amino}-N-ethylpiperidine-1-carboxamide	MAPK10	MAPK10_target_
-1.29371	N-anthracen-2-yl-5-methyl[1,2,4]triazolo[1,5-a]pyrimidin-7-amine	DHODH	DHODH_target_
-1.29253	TERT-BUTYL {2-[(1,3-THIAZOL-2-YLAMINO)CARBONYL]PYRIDIN-3-YL}CARBAMATE	METAP1	METAP1_target_
-1.28947	Sennosides	AQP3	AQP3_target_inhibitor
-1.28862	DDP733	HTR3A	HTR3A_target_
-1.28824	NU1025	PARP1	PARP1_target_
-1.28824	2-{3-[4-(4-Fluorophenyl)-3,6-Dihydro-1(2h)-Pyridinyl]Propyl}-8-Methyl-4(3h)-Quinazolinone	PARP1	PARP1_target_
-1.2855	1-naphthaleneacetic acid	SKP1	SKP1_target_
-1.28436	4-Amino-2-[(3-chlorophenyl)amino]-5-(4-fluorobenzoyl)-1,3-thiazol-3-ium	CSNK1G3	CSNK1G3_target_
-1.28086	Cilansetron	HTR3A	HTR3A_target_
-1.28036	Lapachone	RBP3	RBP3_target_
-1.27733	A-620223	PARP1	PARP1_target_
-1.27733	5-FLUORO-1-[4-(4-PHENYL-3,6-DIHYDROPYRIDIN-1(2H)-YL)BUTYL]QUINAZOLINE-2,4(1H,3H)-DIONE	PARP1	PARP1_target_
-1.27519	Norgestimate	ABCC2	ABCB1	SHBG	ESR1	CYP2C9	AR	CYP3A4	CYP2B6	ALB	PGR	UGT1A1	ABCC2_transporter_inhibitor	ABCB1_transporter_inhibitor	SHBG_carrier_binder	ESR1_target_agonist	CYP2C9_enzyme_substrate	AR_target_partial agonist	CYP3A4_enzyme_substrate|inducer	CYP2B6_enzyme_substrate	ALB_carrier_binder	PGR_target_agonist	UGT1A1_enzyme_substrate
-1.27337	1,4-dithio-alpha-D-glucopyranose	AMY2B	AMY2B	AMY2B_target_	AMY2B_target_
-1.27085	Phosphocreatine	CKMT1A	CKMT1A	CKB	CKM	GAMT	CKMT2	SLC6A8	CKMT1A_target_ligand	CKMT1A_target_ligand	CKB_target_ligand	CKM_target_ligand	GAMT_target_product of	CKMT2_target_ligand	SLC6A8_target_
-1.26738	Niraparib	PARP2	GUSB	PARP1	PARP2_target_antagonist	GUSB_enzyme_substrate	PARP1_target_antagonist
-1.26701	Depatuxizumab mafodotin	EGFR	TUBB	EGFR_target_antibody	TUBB_target_nucleotide exchange blocker
-1.26521	Bethanidine	ADRB3	KCNJ1	ADRA2C	ADRB3_target_antagonist	KCNJ1_target_inhibitor	ADRA2C_target_agonist
-1.26326	(3Z)-1-[(6-fluoro-4H-1,3-benzodioxin-8-yl)methyl]-4-phenyl-1H-indole-2,3-dione 3-oxime	MAPK10	MAPK10_target_
-1.26307	LGD-1550	RARB	JUN	RARG	RARA	RARB_target_	JUN_target_	RARG_target_	RARA_target_
-1.26192	Hydroquinone	TYR	ALB	TYR_target_inhibitor	ALB_carrier_
-1.25779	Gestrinone	PGR	SHBG	ESR1	CYP3A4	NR3C1	AR	GNRHR	PGR_target_antagonist|agonist	SHBG_target_antagonist	ESR1_target_antagonist|agonist	CYP3A4_enzyme_substrate	NR3C1_target_antagonist	AR_target_antagonist	GNRHR_target_antagonist
-1.25654	Delamanid	CYP3A4	ORM1	ALB	CYP3A4_enzyme_substrate	ORM1_carrier_substrate	ALB_carrier_substrate
-1.25591	(2S)-2-(1H-indol-3-yl)pentanoic acid	SKP1	SKP1_target_
-1.25217	N-(tert-butyl)-4-[5-(pyridin-2-ylamino)quinolin-3-yl]benzenesulfonamide	MAPK10	MAPK10_target_
-1.25145	Fospropofol	GABRB2	ALB	GABRB3	ALPL	GABRB2_target_potentiator	ALB_carrier_substrate	GABRB3_target_potentiator	ALPL_enzyme_substrate
-1.25066	N-{3-[5-(1H-1,2,4-triazol-3-yl)-1H-indazol-3-yl]phenyl}furan-2-carboxamide	MAPK9	MAPK9_target_
-1.25064	3,4-Dihydro-5-Methyl-Isoquinolinone	PARP1	PARP1_target_
-1.24827	Benidipine	CYP3A5	CACNA1A	CACNA1A	CYP3A4	CACNA1I	CACNA1B	CYP3A5_enzyme_substrate	CACNA1A_target_antagonist	CACNA1A_target_antagonist	CYP3A4_enzyme_substrate|inhibitor	CACNA1I_target_antagonist	CACNA1B_target_antagonist
-1.24802	Trastuzumab	ERBB2	ERBB2_target_antibody
-1.24802	Carba-nicotinamide-adenine-dinucleotide	PARP1	PARP1_target_
-1.2454	(2S)-2-(1H-indol-3-yl)hexanoic acid	SKP1	SKP1_target_
-1.2454	Margetuximab	ERBB2	ERBB2_target_antagonist
-1.24462	Bimatoprost	CYP3A5	CYP3A4	PTGER1	PTGER3	PTGFR	CYP3A5_enzyme_substrate	CYP3A4_enzyme_substrate	PTGER1_target_agonist	PTGER3_target_agonist	PTGFR_target_agonist
-1.24373	N-cyclohexyl-4-imidazo[1,2-a]pyridin-3-yl-N-methylpyrimidin-2-amine	MAPK10	MAPK10_target_
-1.24132	Phosphonothreonine	PRKACB	RHO	S100A11	MAPK12	AURKA	MAPK1	CDK7	PRKCQ	PRKACA	PRKACB_target_	RHO_target_	S100A11_target_	MAPK12_target_	AURKA_target_	MAPK1_target_	CDK7_target_	PRKCQ_target_	PRKACA_target_
-1.24126	Perifosine	AKT1	PRKCA	MAPK1	AKT1_target_	PRKCA_target_	MAPK1_target_
-1.23895	Tropisetron	HTR3A	HTR3A_target_antagonist
-1.23507	9-(4-Hydroxyphenyl)-2,7-Phenanthroline	MAPK10	MAPK10_target_
-1.23368	Mephentermine	ADRB3	ADRA2C	ADRB3_target_agonist	ADRA2C_target_agonist
-1.23187	Dextroamphetamine	ADRA2C	ADRA1B	SLC6A2	SLC18A2	SLC6A3	TAAR1	CYP2D6	CYP2D6	ADRA2C_target_inhibitor|inducer	ADRA1B_target_antagonist	SLC6A2_target_negative modulator	SLC18A2_target_inducer	SLC6A3_transporter_	TAAR1_target_agonist	CYP2D6_enzyme_substrate	CYP2D6_enzyme_substrate
-1.22996	Etidronic acid	SLC25A6	ATP6V1A	SLC25A4	PTPRS	SLC25A5	SLC25A6_target_inhibitor	ATP6V1A_target_inhibitor	SLC25A4_target_inhibitor	PTPRS_target_inhibitor	SLC25A5_target_inhibitor
-1.22767	K-00546	SLK	ABL2	CLK3	CSNK1G3	CAMK4	SLK_target_	ABL2_target_	CLK3_target_	CSNK1G3_target_	CAMK4_target_
-1.22637	Delafloxacin	CYP2C9	ALB	UGT2B15	ABCB5	ABCG2	CYP2E1	UGT1A3	CYP3A4	UGT1A1	CYP2C9_enzyme_inducer	ALB_carrier_substrate	UGT2B15_enzyme_substrate	ABCB5_transporter_substrate	ABCG2_transporter_substrate	CYP2E1_enzyme_inducer	UGT1A3_enzyme_substrate	CYP3A4_enzyme_inducer	UGT1A1_enzyme_substrate
-1.22392	Nilotinib	CYP2B6	CYP2C8	UGT1A1	SLCO1B1	ABCB1	CYP2C9	CYP2D6	CYP2D6	ABCG2	CYP3A4	ABL1	KIT	CYP2B6_enzyme_inducer	CYP2C8_enzyme_inhibitor|inducer	UGT1A1_transporter_inhibitor	SLCO1B1_transporter_inhibitor	ABCB1_transporter_substrate|inhibitor	CYP2C9_enzyme_inhibitor	CYP2D6_enzyme_inhibitor	CYP2D6_enzyme_inhibitor	ABCG2_transporter_substrate|inhibitor	CYP3A4_enzyme_substrate|inhibitor	ABL1_target_inhibitor	KIT_target_antagonist
-1.22216	4-Methylthio-Alpha-D-Mannose	AMY2B	AMY2B	AMY2B_target_	AMY2B_target_
-1.21966	S-Acetyl-Cysteine	KAT5	KAT5_target_
-1.21966	2-(4-Chlorophenyl)-5-Quinoxalinecarboxamide	PARP1	PARP1_target_
-1.21729	N,4-Dimethyl-N-(1-phenyl-1H-pyrazol-5-yl)benzenesulfonamide	CYP2C18	CYP2C18_target_
-1.21729	TRANS-2-(DIMETHYLPHENYLSILYL)-PIPERIDINE-N-OXIDE	IGHG1	IGHG1	IGHG1	IGHG1_target_	IGHG1_target_	IGHG1_target_
-1.21615	Lumasiran	ALB	HAO1	CYP2C8	ALB_carrier_binder	HAO1_target_antisense oligonucleotide	CYP2C8_enzyme_inhibitor
-1.21569	Fluoxymesterone	NR3C1	SHBG	AR	ESR1	HSD11B2	NR3C1_target_antagonist	SHBG_carrier_antagonist	AR_target_agonist	ESR1_target_antagonist	HSD11B2_target_inhibitor
-1.21448	Declopramide	TOP2A	TOP2B	TOP2A_target_	TOP2B_target_
-1.21348	(3E)-5-fluoro-1-[(6-fluoro-4H-1,3-benzodioxin-8-yl)methyl]-1H-indole-2,3-dione 3-oxime	MAPK10	MAPK10_target_
-1.21231	Enflurane	CACNA1I	ATP2A1	GRIN3B	GLRA1	CYP2E1	KCNAB2	ALB	ATP2C1	CACNA1I_target_inhibitor|activator	ATP2A1_target_inhibitor|stimulator	GRIN3B_target_antagonist	GLRA1_target_potentiator	CYP2E1_enzyme_substrate	KCNAB2_target_inhibitor|activator	ALB_carrier_binder	ATP2C1_target_inhibitor
-1.21228	Hexestrol	NR1I2	ESR1	NR1I3	AKR1C1	NR1I2_target_	ESR1_target_	NR1I3_target_	AKR1C1_target_
-1.21188	Ombitasvir	CYP2C8	ABCB1	UGT1A4	ABCG2	CYP2C8_enzyme_substrate	ABCB1_transporter_substrate	UGT1A4_transporter_inhibitor	ABCG2_transporter_substrate
-1.20852	Cysteine	GCLM	CDO1	GCLC	NFS1	CBS	GOT1	GSS	CARS2	GOT2	CTH	SLC16A10	MGMT	CARS	CSAD	GCLM_target_	CDO1_target_	GCLC_target_	NFS1_target_	CBS_target_	GOT1_target_substrate	GSS_target_	CARS2_target_substrate	GOT2_target_substrate	CTH_target_	SLC16A10_transporter_inhibitor	MGMT_target_	CARS_target_substrate	CSAD_target_
-1.20782	Calcium levulinate	CALB2	CALM1	CALM1	CALM1	CASQ1	CALB2_target_agonist	CALM1_target_agonist	CALM1_target_agonist	CALM1_target_agonist	CASQ1_target_agonist
-1.20734	Palmitic Acid	FABP2	HNF4G	FABP4	RHO	LALBA	PMP2	CYP2C8	TRAPPC3	FABP5	FABP3	PPARA	PPT1	PAEP	ALB	FABP2_carrier_	HNF4G_target_	FABP4_carrier_	RHO_target_	LALBA_target_	PMP2_target_	CYP2C8_target_	TRAPPC3_target_	FABP5_carrier_	FABP3_carrier_	PPARA_target_	PPT1_target_	PAEP_target_	ALB_carrier_
-1.20703	Ingenol mebutate	PRKCA	PRKCD	PRKCA_target_ligand	PRKCD_target_ligand
-1.2066	Cyclophosphamide	NR1I2	CYP3A5	CYP2A6	CYP2C9	CYP2B6	CYP2C19	CYP3A4	CYP2C18	CYP2C8	NR1I2_target_	CYP3A5_enzyme_substrate	CYP2A6_enzyme_substrate	CYP2C9_enzyme_substrate	CYP2B6_enzyme_substrate|inducer	CYP2C19_enzyme_substrate	CYP3A4_enzyme_substrate|inducer	CYP2C18_enzyme_substrate	CYP2C8_enzyme_substrate|inducer
-1.20457	2-(3'-Methoxyphenyl) Benzimidazole-4-Carboxamide	PARP1	PARP1_target_
-1.20307	(3Z)-1-[(6-fluoro-4H-1,3-benzodioxin-8-yl)methyl]-4-[(E)-2-phenylethenyl]-1H-indole-2,3-dione 3-oxime	MAPK10	MAPK10_target_
-1.20236	N-(3-cyano-4,5,6,7-tetrahydro-1-benzothien-2-yl)-2-fluorobenzamide	MAPK10	MAPK10_target_
-1.20209	3-Methoxybenzamide	PARP1	PARP1_target_
-1.20132	N-{2'-[(4-FLUOROPHENYL)AMINO]-4,4'-BIPYRIDIN-2-YL}-4-METHOXYCYCLOHEXANECARBOXAMIDE	MAPK10	MAPK10_target_
-1.19941	Halothane	KCNMA1	MT-ND1	GRIN3B	CYP2C9	KCNJ6	GLRA1	CYP2B6	KCNK3	KCNN4	ALB	GRIN2A	CYP2A6	RHO	CYP2E1	CYP3A4	NPSR1	GRIN3A	KCNK9	GNG2	ATP2B4	GABRA1	KCNJ3	KCNMA1_target_inhibitor	MT-ND1_target_inhibitor	GRIN3B_target_antagonist	CYP2C9_enzyme_substrate	KCNJ6_target_inhibitor	GLRA1_target_allosteric modulator	CYP2B6_enzyme_substrate	KCNK3_target_binder	KCNN4_target_inhibitor	ALB_carrier_	GRIN2A_target_antagonist	CYP2A6_enzyme_substrate	RHO_target_other	CYP2E1_enzyme_substrate	CYP3A4_enzyme_substrate	NPSR1_target_other/unknown	GRIN3A_target_antagonist	KCNK9_target_binder	GNG2_target_other/unknown	ATP2B4_target_inhibitor	GABRA1_target_other/unknown	KCNJ3_target_inhibitor
-1.19821	Elafibranor	PPARD	PPARG	PPARA	PPARD_target_	PPARG_target_	PPARA_target_
-1.1949	3-[(2,2-DIMETHYLPROPANOYL)AMINO]-N-1,3-THIAZOL-2-YLPYRIDINE-2-CARBOXAMIDE	METAP1	METAP1_target_
-1.19465	6-AMINO-BENZO[DE]ISOQUINOLINE-1,3-DIONE	PARP1	PARP1_target_
-1.19465	Halicin	MAPK9	MAPK9_target_inhibitor
-1.19436	Ticalopride	HTR4	HTR3A	HTR4_target_	HTR3A_target_
-1.19069	Tolvaptan	AVPR1A	CYP3A4	AVPR2	ABCB1	AVPR1A_target_antagonist	CYP3A4_enzyme_substrate	AVPR2_target_antagonist	ABCB1_transporter_substrate|inhibitor
-1.19054	2-{4-[(4-imidazo[1,2-a]pyridin-3-ylpyrimidin-2-yl)amino]piperidin-1-yl}-N-methylacetamide	MAPK10	MAPK10_target_
-1.18794	Myristic acid	FKBP1A	FKBP1A	GM2A	FABP2	CALM1	CALM1	CALM1	HNF4A	PPARA	ARF1	ARF1	PPP3CA	PVR	ALB	LY96	NCOA1	TLR4	PRKACA	PPP3R1	PKIA	TRAPPC3	RCVRN	APOM	GUCA1A	INS	ECI2	ABL1	ARF6	FKBP1A_target_	FKBP1A_target_	GM2A_target_	FABP2_carrier_	CALM1_target_	CALM1_target_	CALM1_target_	HNF4A_target_	PPARA_target_	ARF1_target_	ARF1_target_	PPP3CA_target_	PVR_target_	ALB_carrier_	LY96_target_	NCOA1_target_	TLR4_target_	PRKACA_target_	PPP3R1_target_	PKIA_target_
-1.1873	Astaxanthin	NFKBIA	NFKBIA_target_
-1.18282	Pibrentasvir	UGT1A1	SLCO1B1	ABCB1	SLCO1B3	ABCG2	CYP3A7	CYP3A7	UGT1A1_enzyme_inhibitor	SLCO1B1_transporter_inhibitor	ABCB1_transporter_substrate|inhibitor	SLCO1B3_transporter_inhibitor	ABCG2_transporter_substrate|inhibitor	CYP3A7_enzyme_inhibitor	CYP3A7_enzyme_inhibitor
-1.17954	Venetoclax	BCL2	ABCG2	SLCO1B1	ABCB1	CYP3A4	BCL2_target_inhibitor	ABCG2_transporter_inhibitor	SLCO1B1_transporter_inhibitor	ABCB1_transporter_substrate|inhibitor	CYP3A4_enzyme_substrate|inhibitor
-1.17704	Arbutin	TYR	ALB	TYR_target_inhibitor	ALB_carrier_
-1.17514	2-({2-[(3-HYDROXYPHENYL)AMINO]PYRIMIDIN-4-YL}AMINO)BENZAMIDE	MAPK8	MAPK8_target_
-1.1732	Cyclopropyl-{4-[5-(3,4-Dichlorophenyl)-2-[(1-Methyl)-Piperidin]-4-Yl-3-Propyl-3h-Imidazol-4-Yl]-Pyrimidin-2-Yl}Amine	MAPK10	MAPK10_target_
-1.17273	Fusicoccin	YWHAE	YWHAE_target_
-1.17264	Macitentan	CYP3A4	CYP2C19	EDNRA	ALB	EDNRB	CYP3A4_enzyme_substrate	CYP2C19_enzyme_substrate	EDNRA_target_antagonist	ALB_carrier_binder	EDNRB_target_antagonist
-1.17225	Cisapride	HTR2A	CYP3A7	CYP3A7	CYP3A5	CYP2A6	CYP2C19	CYP2C8	CYP3A4	CYP2C9	HTR3A	KCNH2	CYP2B6	CYP2D6	CYP2D6	HTR4	HTR2A_target_agonist	CYP3A7_enzyme_substrate	CYP3A7_enzyme_substrate	CYP3A5_enzyme_substrate	CYP2A6_enzyme_substrate	CYP2C19_enzyme_substrate|inhibitor	CYP2C8_enzyme_substrate	CYP3A4_enzyme_substrate	CYP2C9_enzyme_inhibitor	HTR3A_target_agonist	KCNH2_target_inhibitor	CYP2B6_enzyme_substrate	CYP2D6_enzyme_inhibitor	CYP2D6_enzyme_inhibitor	HTR4_target_agonist
-1.17181	Cyclohexyl-{4-[5-(3,4-Dichlorophenyl)-2-Piperidin-4-Yl-3-Propyl-3h-Imidazol-4-Yl]-Pyrimidin-2-Yl}Amine	MAPK10	MAPK10_target_
-1.17019	5-bromo-N-(3-chloro-2-(4-(prop-2-ynyl)piperazin-1-yl)phenyl)furan-2-carboxamide	MAPK10	MAPK10_target_
-1.16793	KAI-1455	PRKCE	PRKCE_target_
-1.16713	Isopropamide	CHRM3	CHRM4	CHRM3_target_antagonist	CHRM4_target_antagonist
-1.16625	alpha-maltotriose	AMY2B	AMY2B	AMY2B_target_	AMY2B_target_
-1.1657	Aranidipine	CACNA1D	ADRA2C	ORM1	CACNA1S	CACNA1C	CYP3A4	CACNA1F	ALB	CACNA1D_target_antagonist	ADRA2C_target_agonist	ORM1_carrier_binder	CACNA1S_target_antagonist	CACNA1C_target_antagonist	CYP3A4_enzyme_substrate	CACNA1F_target_antagonist	ALB_carrier_binder
-1.1652	Ginkgo biloba	SLC6A2	PLA2G2A	GABRG2	CYP3A4	GLRA1	CYP2C9	GABRB2	GABRA1	SLC6A2_target_inhibitor	PLA2G2A_target_inhibitor	GABRG2_target_negative modulator	CYP3A4_enzyme_inhibitor	GLRA1_target_antagonist	CYP2C9_enzyme_inhibitor	GABRB2_target_negative modulator	GABRA1_target_negative modulator
-1.16329	Glecaprevir	SLCO1B3	SLCO1B1	CYP3A4	UGT1A1	ABCB1	CYP3A7	CYP3A7	ABCG2	SLCO1B3_transporter_substrate|inhibitor	SLCO1B1_transporter_substrate|inhibitor	CYP3A4_enzyme_inhibitor	UGT1A1_enzyme_inhibitor	ABCB1_transporter_substrate|inhibitor	CYP3A7_enzyme_substrate|inhibitor	CYP3A7_enzyme_substrate|inhibitor	ABCG2_transporter_substrate|inhibitor
-1.16107	N-(6-Aminohexyl)-5-Chloro-1-Naphthalenesulfonamide	TNNI3	CALM1	CALM1	CALM1	TNNC1	TNNI3_target_	CALM1_target_	CALM1_target_	CALM1_target_	TNNC1_target_
-1.16013	Renzapride	HTR4	HTR3A	HTR4_target_	HTR3A_target_
-1.1591	Clinofibrate	PPARD	PPARG	PPARA	PPARD_target_	PPARG_target_	PPARA_target_
-1.15901	4,6-Dideoxy-4-{[4,5,6-Trihydroxy-3-(Hydroxymethyl)Cyclohex-2-En-1-Yl]Amino}-Alpha-D-Lyxo-Hexopyranosyl-(1->4)-Alpha-D-Threo-Hexopyranosyl-(1->6)-Alpha-L-Threo-Hexopyranose	AMY2A	AMY2A_target_
-1.15889	Ergoloid mesylate	CYP3A4	ADRB3	DRD4	HTR7	ADRA2C	CYP3A4_enzyme_substrate	ADRB3_target_antagonist|agonist	DRD4_target_antagonist|agonist	HTR7_target_antagonist|agonist	ADRA2C_target_antagonist|agonist
-1.15841	3,6,9,12,15,18-HEXAOXAICOSANE	PIN1	PIN1_target_
-1.15777	Clodronic acid	SLC25A5	PTGS2	SLC25A4	SLC25A6	SLC25A5_target_inhibitor	PTGS2_enzyme_inhibitor	SLC25A4_target_inhibitor	SLC25A6_target_inhibitor
-1.15674	Conivaptan	ABCB1	CYP3A4	AVPR1A	AVPR2	ABCB1_transporter_inhibitor	CYP3A4_enzyme_substrate|inhibitor	AVPR1A_target_antagonist	AVPR2_target_antagonist
-1.15444	Muromonab	CD3D	FCGR3B	CD3G	CD247	CD3E	CD3D_target_	FCGR3B_target_	CD3G_target_	CD247_target_	CD3E_target_binder
-1.15195	DL-Methylephedrine	ADRB1	ADRB3	ADRA2A	ADRA2C	ADRB1_target_agonist	ADRB3_target_agonist	ADRA2A_target_agonist	ADRA2C_target_agonist
-1.15084	Ovalicin	METAP1	METAP2	METAP1_target_	METAP2_target_
-1.14481	Sulfamethizole	CYP2C9	ALB	CYP2C9_enzyme_inhibitor	ALB_carrier_
-1.14452	Phosphoaminophosphonic Acid-Adenylate Ester	TOP2B	VCP	PIM1	EPHA2	ITPKA	IGF1R	ACTA1	GSK3B	KIF1A	GALK1	CCT3	CCT3	CFTR	CSNK2A1	HK1	MAPK12	KIF2C	EPHB2	PFKFB4	TRPM7	LCK	DTYMK	DAPK1	MAPK10	GSS	SRPK2	RAD51	TOP2B_target_	VCP_target_	PIM1_target_	EPHA2_target_	ITPKA_target_	IGF1R_target_	ACTA1_target_	GSK3B_target_	KIF1A_target_	GALK1_target_	CCT3_target_	CCT3_target_	CFTR_target_	CSNK2A1_target_	HK1_target_	MAPK12_target_	KIF2C_target_	EPHB2_target_	PFKFB4_target_	TRPM7_target_	LCK_target_
-1.14407	(R)-1-Para-Nitro-Phenyl-2-Azido-Ethanol	LGALS9	LGALS9_target_
-1.14407	alpha-L-fucose	IGHG1	IGHG1	IGHG1	IGHG1_target_	IGHG1_target_	IGHG1_target_
-1.14075	Levetiracetam	ABCB1	CACNA1B	SV2A	ABCB1_transporter_substrate	CACNA1B_target_inhibitor	SV2A_target_agonist
-1.14052	Desirudin	CPA1	CPA1_enzyme_substrate
-1.1384	Beraprost	PTGIR	CYP2C8	PTGIR_target_	CYP2C8_enzyme_substrate
-1.138	[4-({5-(AMINOCARBONYL)-4-[(3-METHYLPHENYL)AMINO]PYRIMIDIN-2-YL}AMINO)PHENYL]ACETIC ACID	INSR	IRS1	MAPK1	INSR_target_	IRS1_target_	MAPK1_target_
-1.13777	Myricetin	JAK1	PIK3CG	ABCC1	JAK1_target_	PIK3CG_target_	ABCC1_transporter_inhibitor
-1.13571	Acetohexamide	KCNJ1	ALB	CYP2C9	CBR1	KCNJ1_target_inhibitor	ALB_carrier_	CYP2C9_enzyme_substrate	CBR1_enzyme_substrate
-1.13505	Bardoxolone methyl	NFKBIA	NFKBIA_target_
-1.13401	Roxadustat	EGLN3	EGLN1	EGLN2	EGLN3_target_	EGLN1_target_	EGLN2_target_
-1.13395	Fluticasone furoate	SERPINA6	NR3C1	CYP3A7	CYP3A7	ABCB1	CYP3A5	NR3C2	SLCO1B1	PGR	CYP3A4	CYP2C8	SERPINA6_carrier_	NR3C1_target_agonist	CYP3A7_enzyme_substrate	CYP3A7_enzyme_substrate	ABCB1_transporter_substrate	CYP3A5_enzyme_substrate|inhibitor|inducer	NR3C2_target_antagonist	SLCO1B1_transporter_inhibitor	PGR_target_agonist	CYP3A4_enzyme_substrate|inhibitor|inducer	CYP2C8_enzyme_inhibitor
-1.13359	L-BENZYLSUCCINIC ACID	SCPEP1	CPA1	SCPEP1_target_	CPA1_target_
-1.13305	(2R)-4,4-dihydroxy-5-nitro-2-(phenylmethyl)pentanoic acid	CPA1	CPA1_target_
-1.13231	Becatecarin	TOP2A	TOP2B	TOP2A_target_	TOP2B_target_
-1.13229	Maltosyl-Alpha (1,4)-D-Gluconhydroximo-1,5-Lactam	AMY2A	AMY2A_target_
-1.13129	Butenafine	SQLE	SQLE_target_inhibitor
-1.1312	Nicotinamide	LDHA	SIRT5	CYP3A4	PARP1	CYP2D6	CYP2D6	BST1	CYP2E1	LDHA_target_	SIRT5_target_	CYP3A4_enzyme_inhibitor	PARP1_target_binder	CYP2D6_enzyme_inhibitor	CYP2D6_enzyme_inhibitor	BST1_target_product of	CYP2E1_enzyme_substrate|inhibitor
-1.12993	MDX-1303	ANTXR1	ANTXR2	ANTXR1_target_	ANTXR2_target_
-1.12778	Dexrazoxane	TOP2B	TOP2A	TOP2B_target_	TOP2A_target_inhibitor
-1.12121	Hydrocortisone aceponate	ABCB1	SERPINA6	SHBG	CYP3A7	CYP3A7	CYP3A5	HSD11B2	ABCG2	CYP3A4	CYP2C8	SLC22A8	SLCO1A2	HSD3B1	NR3C1	ANXA1	ABCB1_transporter_	SERPINA6_carrier_	SHBG_carrier_	CYP3A7_enzyme_substrate	CYP3A7_enzyme_substrate	CYP3A5_enzyme_substrate	HSD11B2_target_	ABCG2_transporter_	CYP3A4_enzyme_substrate|inducer	CYP2C8_enzyme_inducer	SLC22A8_transporter_	SLCO1A2_transporter_	HSD3B1_target_	NR3C1_target_	ANXA1_target_
-1.12113	Ulixertinib	MAPK3	MAPK1	MAPK3_target_inhibitor	MAPK1_target_inhibitor
-1.12024	LY2140023	GRM3	GRM2	GRM3_target_	GRM2_target_
-1.12006	Oxandrolone	CYP2C9	AR	CYP2C9_enzyme_inhibitor	AR_target_agonist
-1.11941	1-(3-bromophenyl)-7-chloro-6-methoxy-3,4-dihydroisoquinoline	MAPK10	MAPK10_target_
-1.11902	Acarbose Derived Hexasaccharide	AMY2A	AMY2A_enzyme_ligand
-1.11853	Hydrocortisone phosphate	ABCB1	SERPINA6	SHBG	CYP3A7	CYP3A7	CYP3A5	HSD11B2	ABCG2	CYP3A4	CYP2C8	SLC22A8	SLCO1A2	HSD3B1	NR3C1	ANXA1	ABCB1_transporter_	SERPINA6_carrier_	SHBG_carrier_	CYP3A7_enzyme_substrate	CYP3A7_enzyme_substrate	CYP3A5_enzyme_substrate	HSD11B2_target_	ABCG2_transporter_	CYP3A4_enzyme_substrate	CYP2C8_enzyme_inducer	SLC22A8_transporter_	SLCO1A2_transporter_	HSD3B1_target_	NR3C1_target_	ANXA1_target_
-1.11757	L-[(N-Hydroxyamino)Carbonyl]Phenylalanine	CPA1	CPA1_target_
-1.1168	Tetrachlorodecaoxide	CD163	MAEA	MAEA	CD163_target_	MAEA_target_	MAEA_target_
-1.11664	N-[2-(5-methyl-4H-1,2,4-triazol-3-yl)phenyl]-7H-pyrrolo[2,3-d]pyrimidin-4-amine	AKT1	GSK3B	AKT1_target_	GSK3B_target_
-1.11556	Clavulanic acid	SLC5A1	SLC5A1_transporter_inducer
-1.11529	5-(2-methylpiperazine-1-sulfonyl)isoquinoline	PKIA	PRKACA	PKIA_target_	PRKACA_target_
-1.11496	Taurine	GLRA2	GABBR1	SLC36A1	GLRA3	SLC6A6	SLC15A1	TGM6	GLRA1	GRIN2B	BAAT	GLRA2_target_agonist	GABBR1_target_agonist	SLC36A1_transporter_substrate	GLRA3_target_agonist	SLC6A6_transporter_substrate	SLC15A1_transporter_substrate	TGM6_enzyme_substrate	GLRA1_target_agonist	GRIN2B_target_inhibitor	BAAT_enzyme_substrate
-1.11496	5-[4-Tert-Butylphenylsulfanyl]-2,4-Quinazolinediamine	DHFRL1	DHFRL1_target_
-1.11462	B-nonylglucoside	RHO	CLPS	PNLIP	KCNJ3	AQP1	MIP	RHO_target_	CLPS_target_	PNLIP_target_	KCNJ3_target_	AQP1_target_	MIP_target_
-1.11356	D-[(N-Hydroxyamino)Carbonyl]Phenylalanine	CPA1	CPA1_target_
-1.11156	Hydrocortisone cypionate	ABCB1	SERPINA6	SHBG	CYP3A7	CYP3A7	CYP3A5	HSD11B2	ABCG2	CYP3A4	CYP2C8	SLC22A8	SLCO1A2	HSD3B1	NR3C1	ANXA1	ABCB1_transporter_	SERPINA6_carrier_	SHBG_carrier_	CYP3A7_enzyme_substrate	CYP3A7_enzyme_substrate	CYP3A5_enzyme_substrate	HSD11B2_target_	ABCG2_transporter_	CYP3A4_enzyme_substrate	CYP2C8_enzyme_inducer	SLC22A8_transporter_	SLCO1A2_transporter_	HSD3B1_target_	NR3C1_target_	ANXA1_target_
-1.11138	Tetradecyl hydrogen sulfate (ester)	PROCR	PROCR_target_antagonist
-1.11128	Podofilox	TUBB	TOP2A	TUBA4A	TUBB_target_inhibitor	TOP2A_target_inhibitor	TUBA4A_target_inhibitor
-1.1106	4-O-(4,6-Dideoxy-4-{[4,5,6-Trihydroxy-3-(Hydroxymethyl)Cyclohex-2-En-1-Yl]Amino}-Beta-D-Lyxo-Hexopyranosyl)-Alpha-D-Erythro-Hexopyranose	AMY2A	AMY2A_target_
-1.10957	Tecovirimat	UGT1A4	UGT1A1	UGT1A4_enzyme_substrate	UGT1A1_enzyme_substrate
-1.10892	(1S)-1-(1H-INDOL-3-YLMETHYL)-2-(2-PYRIDIN-4-YL-[1,7]NAPHTYRIDIN-5-YLOXY)-EHYLAMINE	PKIA	PRKACA	PKIA_target_	PRKACA_target_
-1.10884	Icodextrin	AMY2A	AMY2A_enzyme_substrate
-1.10762	Sulfamethoxazole	ALB	CYP3A4	NAT1	NAT2	ABCB11	CYP2C9	ALB_carrier_substrate	CYP3A4_enzyme_substrate	NAT1_enzyme_substrate	NAT2_enzyme_substrate	ABCB11_transporter_inhibitor	CYP2C9_enzyme_substrate|inhibitor
-1.10674	(2R)-2-benzyl-3-nitropropanoic acid	CPA1	CPA1_target_
-1.10492	Etheno-Nadp	BST1	BST1_target_
-1.10408	(S)-1-PHENYL-1-[4-(9H-PURIN-6-YL)PHENYL]METHANAMINE	PKIA	PRKACA	PKIA_target_	PRKACA_target_
-1.10358	Labetuzumab	CEACAM5	CEACAM5_target_inhibitor
-1.10272	Rilonacept	IL1B	IL1RN	IL1A	IL1B_target_binder	IL1RN_target_binder	IL1A_target_binder
-1.1024	SUVN-502	HTR6	HTR6_target_
-1.10015	Ezetimibe	CYP2C8	CYP3A4	UGT2B7	ABCB11	ANPEP	NPC1L1	UGT2B15	ABCB1	ABCC2	ABCC3	SLCO1B1	SOAT1	ABCG2	UGT1A3	UGT1A1	CYP2C8_enzyme_inhibitor	CYP3A4_enzyme_inhibitor	UGT2B7_enzyme_substrate	ABCB11_transporter_substrate	ANPEP_target_other	NPC1L1_target_inhibitor	UGT2B15_enzyme_substrate	ABCB1_transporter_substrate	ABCC2_transporter_substrate	ABCC3_transporter_substrate	SLCO1B1_transporter_substrate	SOAT1_target_inhibitor	ABCG2_transporter_substrate	UGT1A3_enzyme_substrate	UGT1A1_enzyme_substrate
-1.1	(2S)-2-(4-chlorophenyl)-2-[4-(1H-pyrazol-4-yl)phenyl]ethanamine	PKIA	PRKACA	PKIA_target_	PRKACA_target_
-1.09931	Magnesium	SLC41A1	SLC41A3	MRS2	ALB	CLDN16	TRPM7	TRPM6	SLC41A1_transporter_	SLC41A3_transporter_	MRS2_transporter_	ALB_carrier_	CLDN16_transporter_	TRPM7_transporter_	TRPM6_transporter_
-1.09898	(1S)-2-(1H-INDOL-3-YL)-1-[({5-[(E)-2-PYRIDIN-4-YLVINYL]PYRIDIN-3-YL}OXY)METHYL]ETHYLAMINE	PKIA	PRKACA	PKIA_target_	PRKACA_target_
-1.09861	8-(6-BROMO-BENZO[1,3]DIOXOL-5-YLSULFANYL)-9-(3-ISOPROPYLAMINO-PROPYL)-ADENINE	HSP90AA1	HSP90AB1	HSP90AA1_target_	HSP90AB1_target_
-1.09763	R,S-Warfarin alcohol	ALB	ALB_carrier_
-1.09721	N-Carbamoylphenylalanine	CPA1	CPA1_target_
-1.09702	4,6-DIDEOXY-4-{[4-[(4-O-HEXOPYRANOSYLHEXOPYRANOSYL)OXY]-5,6-DIHYDROXY-3-(HYDROXYMETHYL)CYCLOHEX-2-EN-1-YL]AMINO}HEXOPYRANOSYL-(1->4)HEXOPYRANOSYL-(1->4)HEXOPYRANOSE	AMY2A	AMY2A_target_
-1.09632	Calcium citrate	CALR	SRI	NUCB1	RYR2	PEF1	S100B	TRPV5	CATSPER1	CACNA1A	CACNA1A	CALM3	CALM3	CALM3	CALB2	NRXN1	CACNA1E	CIB1	CASQ1	TRPV6	CADPS2	RYR1	CACNA1I	FBN3	CANX	CALM2	CALM2	CALM2	CAPS	CALM1	CALM1	CALM1	ALB	CASQ2	S100A13	CHP1	CALB1	S100A6	GCA	CIB2	S100G	RYR3	NCS1	NUCB2	TPT1	TPT1	S100A16	SPARC	FBN2
-1.09611	CCT-018159	HSP90AA1	HSP90AB1	HSP90AA1_target_	HSP90AB1_target_
-1.0951	Fludrocortisone	ALB	NR3C1	CYP3A4	NR3C2	HSD11B1	SERPINA6	HSD11B2	ALB_carrier_substrate	NR3C1_target_agonist	CYP3A4_enzyme_substrate	NR3C2_target_agonist	HSD11B1_enzyme_substrate	SERPINA6_carrier_substrate	HSD11B2_enzyme_substrate
-1.0949	N-[2-(METHYLAMINO)ETHYL]-5-ISOQUINOLINESULFONAMIDE	PKIA	PRKACA	PKIA_target_	PRKACA_target_
-1.09464	(4R,2S)-5'-(4-(4-CHLOROBENZYLOXY)PYRROLIDIN-2-YLMETHANESULFONYL)ISOQUINOLINE	PKIA	PRKACA	PKIA_target_	PRKACA_target_
-1.08988	1-[4-(4-chlorophenyl)-1-(7H-pyrrolo[2,3-d]pyrimidin-4-yl)piperidin-4-yl]methanamine	PKIA	PRKACA	PKIA_target_	PRKACA_target_
-1.08971	PRX-07034	HTR6	HTR6_target_
-1.0876	Fluticasone propionate	CYP3A5	SERPINA6	NR3C1	CYP2C8	CYP3A7	CYP3A7	ABCB1	NR3C2	SLCO1B1	PGR	CYP3A4	PLA2G4A	CYP3A5_enzyme_substrate|inhibitor	SERPINA6_carrier_	NR3C1_target_agonist	CYP2C8_enzyme_inhibitor	CYP3A7_enzyme_substrate	CYP3A7_enzyme_substrate	ABCB1_transporter_substrate	NR3C2_target_antagonist	SLCO1B1_transporter_inhibitor	PGR_target_agonist	CYP3A4_enzyme_substrate|inhibitor	PLA2G4A_target_inhibitor
-1.08739	SGS518	HTR6	HTR6_target_
-1.08695	O-(((1R)-((N-(PHENYL-METHOXY-CARBONYL)-ALANYL)-AMINO)METHYL)HYDROXYPHOSPHINYL)3-L-PHENYLLACTATE	CPA1	CPA1_target_
-1.08606	Sodium aurothiomalate	UGT1A1	UGT1A1_enzyme_inhibitor
-1.08543	1-Dodecanol	FAAH	FAAH_target_
-1.08321	5-(5-chloro-7H-pyrrolo[2,3-d]pyrimidin-4-yl)-4,5,6,7-tetrahydro-1H-imidazo[4,5-c]pyridine	AKT1	GSK3B	AKT1_target_	GSK3B_target_
-1.08082	Naftifine	SQLE	SQLE_target_inhibitor
-1.07904	5-benzyl-1,3-thiazol-2-amine	PKIA	PRKACA	PKIA_target_	PRKACA_target_
-1.07851	3-PYRIDIN-4-YL-2,4-DIHYDRO-INDENO[1,2-.C.] PYRAZOLE	PKIA	PRKACA	PKIA_target_	PRKACA_target_
-1.07843	Troleandomycin	ABCB1	CYP3A5	NR1I2	CYP3A7	CYP3A7	CYP3A4	CYP3A43	CYP2C8	ABCB1_transporter_inhibitor	CYP3A5_enzyme_inhibitor	NR1I2_target_activator	CYP3A7_enzyme_inhibitor	CYP3A7_enzyme_inhibitor	CYP3A4_enzyme_substrate|inhibitor	CYP3A43_enzyme_inducer	CYP2C8_enzyme_inhibitor
-1.07721	9-Butyl-8-(3,4,5-Trimethoxybenzyl)-9h-Purin-6-Amine	HSP90AA1	HSP90AB1	HSP90AA1_target_	HSP90AB1_target_
-1.07478	Arachidonic Acid	PTGS1	NR1H4	FABP2	CYP2C9	SLCO2A1	PPARA	RXRA	FABP4	ALB	PTGS1_target_	NR1H4_target_ligand	FABP2_carrier_	CYP2C9_enzyme_substrate	SLCO2A1_transporter_substrate	PPARA_target_	RXRA_target_	FABP4_carrier_	ALB_carrier_
-1.07463	4-[4-(2,5-DIOXO-PYRROLIDIN-1-YL)-PHENYLAMINO]-4-HYDROXY-BUTYRIC ACID	MYL6B	MYH7	MYL12A	MYL6B_target_	MYH7_target_	MYL12A_target_
-1.07413	(2R)-2-(4-chlorophenyl)-2-[4-(1H-pyrazol-4-yl)phenyl]ethanamine	PKIA	PRKACA	PKIA_target_	PRKACA_target_
-1.07334	Trastuzumab emtansine	ABCB1	ERBB2	CYP3A4	CYP3A5	ABCB1_transporter_substrate	ERBB2_target_antibody	CYP3A4_enzyme_substrate|inhibitor	CYP3A5_enzyme_substrate
-1.07182	3-Carboxy-N,N,N-Trimethyl-2-(Octanoyloxy)Propan-1-Aminium	CROT	CROT_target_
-1.06995	OCTANE-1,3,5,7-TETRACARBOXYLIC ACID	CPA1	CPA1_target_
-1.06995	1-(biphenyl-4-ylmethyl)-1H-imidazole	CYP2B6	CYP2B6_target_
-1.06991	Sitaxentan	CYP3A4	EDNRB	EDNRA	CYP2C19	CYP2C9	CYP3A4_enzyme_inhibitor	EDNRB_target_antagonist	EDNRA_target_antagonist	CYP2C19_enzyme_inhibitor	CYP2C9_enzyme_substrate|inhibitor
-1.06964	1-[4-(4-chlorobenzyl)-1-(7H-pyrrolo[2,3-d]pyrimidin-4-yl)piperidin-4-yl]methanamine	PKIA	PRKACA	PKIA_target_	PRKACA_target_
-1.069	SR 121463	AVPR1B	AVPR1B_target_
-1.06833	XL765	PIK3CB	PIK3CG	PIK3CD	PIK3CA	MTOR	PIK3CB_target_	PIK3CG_target_	PIK3CD_target_	PIK3CA_target_	MTOR_target_
-1.0668	S-Methylcysteine	MGMT	CTSD	FABP1	MGMT_target_	CTSD_target_	FABP1_carrier_
-1.06404	ABT-869	FLT1	FLT3	KIT	KDR	CSF1R	FLT4	FLT1_target_	FLT3_target_	KIT_target_	KDR_target_	CSF1R_target_	FLT4_target_
-1.0628	N-METHYL-1-[4-(9H-PURIN-6-YL)PHENYL]METHANAMINE	PKIA	PRKACA	PKIA_target_	PRKACA_target_
-1.06152	A-674563	PKIA	PRKACA	PKIA_target_	PRKACA_target_
-1.05899	Raltegravir	UGT1A1	UGT1A1_enzyme_substrate
-1.05854	5-Benzylacyclouridine	UPP1	UPP1_target_
-1.05613	Sonidegib	SMO	CYP3A4	SMO_target_antagonist	CYP3A4_enzyme_substrate
-1.05522	Ademetionine	GNMT	MAT1A	COMT	CBS	CMTR1	MAT2A	AS3MT	CYP2E1	SRM	AMD1	GNMT_target_cofactor	MAT1A_target_cofactor	COMT_target_cofactor	CBS_target_activator	CMTR1_target_	MAT2A_target_cofactor	AS3MT_target_	CYP2E1_enzyme_inhibitor	SRM_enzyme_substrate	AMD1_target_cofactor
-1.05472	4-(4-chlorobenzyl)-1-(7H-pyrrolo[2,3-d]pyrimidin-4-yl)piperidin-4-aminium	PKIA	PRKACA	PKIA_target_	PRKACA_target_
-1.05453	Clofazimine	CYP3A4	ABCG2	KCNA3	ABCC1	PPARG	CYP3A5	ABCB1	CYP2D6	CYP2D6	ALB	CYP2C8	CYP3A4_enzyme_inhibitor	ABCG2_transporter_inhibitor	KCNA3_target_antagonist	ABCC1_transporter_inhibitor	PPARG_target_modulator	CYP3A5_enzyme_inhibitor	ABCB1_transporter_substrate|inhibitor	CYP2D6_enzyme_inhibitor	CYP2D6_enzyme_inhibitor	ALB_carrier_binder	CYP2C8_enzyme_inhibitor
-1.05447	Halcinonide	SMO	CYP3A4	SMO_target_agonist|activator	CYP3A4_enzyme_substrate
-1.05368	4-(quinolin-3-ylmethyl)piperidine-1-carboxylic acid	FAAH	FAAH_target_
-1.05343	MLN0415	IKBKB	IKBKB_target_
-1.05262	(2R)-2-(4-CHLOROPHENYL)-2-PHENYLETHANAMINE	PKIA	PRKACA	PKIA_target_	PRKACA_target_
-1.05262	7-(1-ETHYL-PROPYL)-7H-PYRROLO-[3,2-F]QUINAZOLINE-1,3-DIAMINE	DHFRL1	DHFRL1_target_
-1.0499	GW-590735	NCOA1	PPARA	NCOA1_target_	PPARA_target_
-1.04956	Gallium nitrate	RRM2	ATP6V1B2	BGLAP	TFR2	IL1B	TF	RRM2_target_inhibitor	ATP6V1B2_target_inhibitor	BGLAP_target_antagonist	TFR2_transporter_	IL1B_target_antagonist	TF_carrier_substrate
-1.04949	Ivosidenib	CYP2B6	SLC22A8	IDH1	ABCB1	CYP3A4	CYP2C8	CYP2C9	CYP2B6_enzyme_inducer	SLC22A8_transporter_inhibitor	IDH1_target_inhibitor	ABCB1_transporter_substrate|inhibitor	CYP3A4_enzyme_substrate|inducer	CYP2C8_enzyme_inducer	CYP2C9_enzyme_inducer
-1.04827	2-[4-(3-METHYL-1H-PYRAZOL-4-YL)PHENYL]ETHANAMINE	PKIA	PRKACA	PKIA_target_	PRKACA_target_
-1.04686	Telaprevir	ALB	SLCO2B1	ABCB1	SLCO1B1	CYP3A4	ORM1	ALB_carrier_substrate	SLCO2B1_target_inhibitor	ABCB1_transporter_substrate|inhibitor	SLCO1B1_target_inhibitor	CYP3A4_enzyme_substrate|inhibitor	ORM1_carrier_substrate
-1.04545	Felypressin	AVPR1A	AVPR1A_target_agonist
-1.04541	Fluticasone	SERPINA6	NR3C1	CYP2C8	CYP3A7	CYP3A7	ABCB1	CYP3A5	NR3C2	SLCO1B1	PGR	CYP3A4	PLA2G4A	SERPINA6_carrier_	NR3C1_target_agonist	CYP2C8_enzyme_inhibitor	CYP3A7_enzyme_substrate	CYP3A7_enzyme_substrate	ABCB1_transporter_substrate	CYP3A5_enzyme_substrate|inhibitor|inducer	NR3C2_target_antagonist	SLCO1B1_transporter_inhibitor	PGR_target_agonist	CYP3A4_enzyme_substrate|inhibitor|inducer	PLA2G4A_target_inhibitor
-1.04373	Ezogabine	KCNQ3	UGT1A9	KCNQ4	UGT1A4	NAT2	UGT1A3	KCNQ2	UGT1A1	KCNQ5	KCNQ3_target_	UGT1A9_enzyme_substrate	KCNQ4_target_	UGT1A4_enzyme_substrate	NAT2_enzyme_substrate	UGT1A3_enzyme_substrate	KCNQ2_target_	UGT1A1_enzyme_substrate	KCNQ5_target_
-1.04347	Diflorasone	NR3C1	NR3C1_target_agonist
-1.04315	4-O-(4,6-Dideoxy-4-{[4-[(4-O-Hexopyranosylhexopyranosyl)Oxy]-5,6-Dihydroxy-3-(Hydroxymethyl)Cyclohex-2-En-1-Yl]Amino}Hexopyranosyl)Hexopyranose	AMY2A	AMY2A_enzyme_ligand
-1.04228	6-{4-[4-(4-CHLOROPHENYL)PIPERIDIN-4-YL]PHENYL}-9H-PURINE	PKIA	PRKACA	PKIA_target_	PRKACA_target_
-1.04154	Sulfadiazine	CYP2C9	CYP3A4	CYP2C8	CYP2C9_enzyme_inhibitor	CYP3A4_enzyme_substrate	CYP2C8_enzyme_substrate
-1.04083	Radezolid	RRBP1	NIP7	RRBP1_target_	NIP7_target_
-1.04061	Methoxy arachidonyl fluorophosphonate	FAAH	FAAH_target_
-1.03889	Indoxyl sulfate	ALB	ALB_carrier_
-1.03836	Fluocinolone acetonide	NR3C1	ANXA3	ANXA2	ANXA4	SERPINA6	CYP3A4	ANXA1	ANXA5	NR3C1_target_agonist	ANXA3_target_inducer	ANXA2_target_inducer	ANXA4_target_inducer	SERPINA6_carrier_binder	CYP3A4_enzyme_substrate|inducer	ANXA1_target_inducer	ANXA5_target_inducer
-1.03825	Amonafide	TOP2A	TOP2B	TOP2A_target_	TOP2B_target_
-1.03685	Isoflurane	ATP2C1	CALM1	CALM1	CALM1	GABRA1	MT-ND1	GLRA1	CYP2E1	ATP5D	KCNA1	CHRNB2	CYP2B6	GRIA1	ALB	CHRNA4	ATP2C1_target_inhibitor	CALM1_target_other/unknown	CALM1_target_other/unknown	CALM1_target_other/unknown	GABRA1_target_agonist	MT-ND1_enzyme_inhibitor	GLRA1_target_agonist	CYP2E1_enzyme_substrate	ATP5D_target_unknown	KCNA1_target_inducer	CHRNB2_target_antagonist	CYP2B6_enzyme_substrate|inhibitor|inducer	GRIA1_target_antagonist	ALB_carrier_	CHRNA4_target_antagonist
-1.03552	Olanzapine	ADRA1B	CHRM1	GABRG3	CYP2C9	ALB	ADRB3	ORM1	CHRM2	CYP3A4	ABCB1	CYP2D6	CYP2D6	DRD2	HTR1F	UGT1A4	HTR3A	CHRM4	CYP3A7	CYP3A7	HTR2C	DRD3	CYP1A2	CYP2C19	ADRA1A	DRD1	CHRM3	FMO3	HTR6	HTR2A	DRD4	DRD5	HRH1	ADRA1B_target_antagonist	CHRM1_target_antagonist	GABRG3_target_inhibitor	CYP2C9_enzyme_inhibitor	ALB_carrier_binder	ADRB3_target_inhibitor	ORM1_carrier_binder	CHRM2_target_antagonist	CYP3A4_enzyme_inhibitor	ABCB1_transporter_substrate	CYP2D6_enzyme_substrate|inhibitor	CYP2D6_enzyme_substrate|inhibitor	DRD2_target_antagonist	HTR1F_target_inhibitor	UGT1A4_enzyme_substrate	HTR3A_target_antagonist
-1.03464	(2S)-3-(1-{[2-(2-CHLOROPHENYL)-5-METHYL-1,3-OXAZOL-4-YL]METHYL}-1H-INDOL-5-YL)-2-ETHOXYPROPANOIC ACID	NCOA1	PPARG	NCOA1_target_	PPARG_target_
-1.0346	2-fluoro-6-{[2-({2-methoxy-4-[(methylsulfonyl)methyl]phenyl}amino)-7H-pyrrolo[2,3-d]pyrimidin-4-yl]amino}benzamide	MAPK8	MAPK8_target_
-1.03427	Segesterone acetate	CYP3A4	PGR	AR	NR3C1	CYP3A4_enzyme_substrate	PGR_target_agonist|activator	AR_target_agonist	NR3C1_target_agonist
-1.03396	Trilostane	HSD3B1	ESR2	HSD3B2	ESR1	HSD3B1_target_inhibitor	ESR2_target_allosteric modulator	HSD3B2_target_inhibitor	ESR1_target_allosteric modulator
-1.03373	Norethynodrel	ESR1	AR	SHBG	CYP3A4	ESR1_target_	AR_target_	SHBG_target_	CYP3A4_enzyme_substrate
-1.03273	L-erythro-7,8-dihydrobiopterin	NOS2	TH	PAH	PAH	PCBD1	NOS2_target_	TH_target_	PAH_target_	PAH_target_	PCBD1_target_
-1.0319	2-Benzyl-3-Iodopropanoic Acid	CPA1	CPA1_target_
-1.03143	Pimozide	ABCB1	KCNH2	CYP1A2	CYP3A7	CYP3A7	CYP3A5	DRD3	DRD2	CYP2D6	CYP2D6	CALM1	CALM1	CALM1	CYP3A4	ABCB1_transporter_inhibitor	KCNH2_target_inhibitor	CYP1A2_enzyme_substrate	CYP3A7_enzyme_substrate	CYP3A7_enzyme_substrate	CYP3A5_enzyme_substrate	DRD3_target_antagonist	DRD2_target_antagonist	CYP2D6_enzyme_inhibitor	CYP2D6_enzyme_inhibitor	CALM1_target_inhibitor	CALM1_target_inhibitor	CALM1_target_inhibitor	CYP3A4_enzyme_substrate|inhibitor
-1.02927	Brigatinib	ALK	SLC22A1	CYP2C8	ERBB4	SLC47A1	SLC47A2	ABL1	ERBB2	CYP3A4	FLT3	CYP3A7	CYP3A7	EGFR	ABCG2	ABCB5	INSR	IGF1R	MET	ALK_target_inhibitor	SLC22A1_transporter_	CYP2C8_enzyme_substrate	ERBB4_target_inhibitor	SLC47A1_transporter_inhibitor	SLC47A2_transporter_inhibitor	ABL1_target_inhibitor	ERBB2_target_inhibitor	CYP3A4_enzyme_substrate	FLT3_target_inhibitor	CYP3A7_enzyme_inducer	CYP3A7_enzyme_inducer	EGFR_target_inhibitor	ABCG2_transporter_substrate|inhibitor	ABCB5_transporter_substrate|inhibitor	INSR_target_binding	IGF1R_target_inhibitor	MET_target_inhibitor
-1.02902	Clotrimazole	CYP2A6	CYP2D6	CYP2D6	SLCO1B1	SLCO1B3	KCNN4	ABCB1	NR1I2	CYP2C9	CYP3A4	CYP2E1	CYP2B6	CYP3A7	CYP3A7	HCAR2	ABCB11	CYP2C8	CYP2A6_enzyme_inhibitor	CYP2D6_enzyme_inhibitor	CYP2D6_enzyme_inhibitor	SLCO1B1_transporter_substrate|inhibitor	SLCO1B3_transporter_inducer	KCNN4_target_inhibitor	ABCB1_transporter_inhibitor|inducer	NR1I2_target_activator	CYP2C9_enzyme_inhibitor	CYP3A4_enzyme_substrate|inhibitor|inducer	CYP2E1_enzyme_inhibitor	CYP2B6_enzyme_inhibitor|inducer	CYP3A7_enzyme_inducer	CYP3A7_enzyme_inducer	HCAR2_target_partial agonist	ABCB11_transporter_substrate|inhibitor	CYP2C8_enzyme_inhibitor
-1.02776	4-(3-{[5-(trifluoromethyl)pyridin-2-yl]oxy}benzyl)piperidine-1-carboxylic acid	FAAH	FAAH_target_
-1.02704	Omega-3-acid ethyl esters	SREBF1	SOAT1	SREBF1_target_inhibitor	SOAT1_enzyme_inhibitor
-1.02622	Beta-(2-Naphthyl)-Alanine	YARS	F2	PIN1	YARS_target_	F2_target_	PIN1_target_
-1.02605	Hydrocortisone butyrate	CYP11B2	SERPINA6	ABCB1	SHBG	CYP3A7	CYP3A7	CYP3A5	HSD11B2	CYP11B1	ABCG2	CYP3A4	CYP2C8	SLC22A8	SLCO1A2	HSD3B1	NR3C1	ANXA1	CYP11B2_enzyme_substrate	SERPINA6_carrier_	ABCB1_transporter_	SHBG_carrier_	CYP3A7_enzyme_substrate	CYP3A7_enzyme_substrate	CYP3A5_enzyme_substrate	HSD11B2_target_	CYP11B1_enzyme_substrate	ABCG2_transporter_	CYP3A4_enzyme_substrate|inducer	CYP2C8_enzyme_inducer	SLC22A8_transporter_	SLCO1A2_transporter_	HSD3B1_target_	NR3C1_target_	ANXA1_target_
-1.02592	D-Cysteine	CPA1	CPA1_target_
-1.02592	O-(((1R)-((N-PHENYLMETHOXYCARBONYL-L-ALANYL)AMINO)ETHYL)HYDROXYPHOSPHONO)-L-BENZYLACETIC ACID	CPA1	CPA1_target_
-1.02355	Vinflunine	ORM2	TUBB	ALB	ABCB1	CYP3A4	ABCB5	ORM2_carrier_substrate	TUBB_target_inhibitor	ALB_carrier_substrate	ABCB1_transporter_substrate	CYP3A4_enzyme_substrate	ABCB5_transporter_substrate
-1.02323	Dolutegravir	SLC22A8	SLC22A2	CYP3A7	CYP3A7	SLC22A6	UGT1A9	ABCB1	ABCG2	UGT1A3	UGT1A1	SLC22A8_transporter_inhibitor	SLC22A2_transporter_inhibitor	CYP3A7_enzyme_substrate	CYP3A7_enzyme_substrate	SLC22A6_transporter_inhibitor	UGT1A9_enzyme_substrate	ABCB1_transporter_substrate	ABCG2_transporter_substrate	UGT1A3_enzyme_substrate	UGT1A1_enzyme_substrate
-1.02168	Tacrolimus	ABCA5	ALB	CYP3A5	ABCB1	CYP3A4	SLCO1B1	ORM1	FKBP1A	FKBP1A	ABCA5_transporter_substrate	ALB_carrier_substrate	CYP3A5_enzyme_substrate	ABCB1_transporter_substrate|inhibitor|inducer	CYP3A4_enzyme_substrate	SLCO1B1_transporter_inhibitor	ORM1_carrier_substrate	FKBP1A_target_inhibitor	FKBP1A_target_inhibitor
-1.0196	Tazarotene	RARA	CYP2C8	RARG	RXRB	RARB	RARA_target_agonist	CYP2C8_enzyme_substrate	RARG_target_agonist	RXRB_target_agonist	RARB_target_agonist
-1.01879	Phenylalanine-N-Sulfonamide	CPA1	CPA1_target_
-1.01666	Strontium chloride Sr-89	CACNA1I	ALPL	ALPPL2	SLC8A1	CACNA1I_transporter_inducer	ALPL_enzyme_cofactor	ALPPL2_enzyme_cofactor	SLC8A1_transporter_inducer
-1.0157	Tocopherol	VLDLR	SEC14L4	SEC14L3	ABCB1	SCARB1	CYP3A4	LDLR	TTPA	APOBR	CYP4F2	SEC14L2	VLDLR_carrier_binder	SEC14L4_transporter_substrate	SEC14L3_transporter_substrate	ABCB1_transporter_transporter	SCARB1_transporter_transporter	CYP3A4_enzyme_substrate	LDLR_carrier_binder	TTPA_transporter_substrate	APOBR_transporter_transporter	CYP4F2_enzyme_substrate	SEC14L2_transporter_substrate
-1.01503	Alclometasone	NR3C1	CYP3A4	SERPINA6	NR3C1_target_agonist	CYP3A4_enzyme_substrate	SERPINA6_carrier_binder
-1.01484	Propiolactone	ALB	ALB_carrier_binder
-1.01387	Paramethadione	CYP2C8	CYP2E1	CYP2C9	CYP3A4	CACNA1I	CYP2C8_enzyme_substrate	CYP2E1_enzyme_substrate	CYP2C9_enzyme_substrate	CYP3A4_enzyme_substrate	CACNA1I_target_suppressor
-1.01039	6-O-Phosphoryl Inosine Monophosphate	ADSSL1	ADSSL1_target_
-1.00825	SNX-5422	HSP90AA1	HSP90AB1	HSP90AA1_target_	HSP90AB1_target_
-1.00627	(2S)-1-(3H-Indol-3-yl)-3-{[5-(6-isoquinolinyl)-3-pyridinyl]oxy}-2-propanamine	PKIA	PRKACA	PKIA_target_	PRKACA_target_
-1.00579	Potassium perchlorate	ALB	SLC5A5	ALB_carrier_binder	SLC5A5_target_inhibitor
-1.00527	Proline	PYCRL	PPIA	PPIA	P4HA2	P4HA2	L3HYPDH	P4HA1	PPIH	PPIF	PPIG	PYCR2	PYCR2	PPIB	PPIC	PYCR1	SLC6A14	EPRS	PARS2	PROSC	SLC6A7	PRODH	SLC16A10	PYCRL_target_	PPIA_target_binder	PPIA_target_binder	P4HA2_target_	P4HA2_target_	L3HYPDH_target_	P4HA1_target_	PPIH_target_	PPIF_target_	PPIG_target_	PYCR2_target_	PYCR2_target_	PPIB_target_binder	PPIC_target_	PYCR1_target_	SLC6A14_target_	EPRS_target_	PARS2_target_	PROSC_target_	SLC6A7_target_	PRODH_enzyme_substrate	SLC16A10_transporter_inhibitor
-1.00311	Terfenadine	HRH1	CHRM2	ABCB1	ABCB11	CYP3A7	CYP3A7	CYP3A5	CYP2D6	CYP2D6	CHRM5	CHRM4	CYP2J2	KCNH2	CYP3A4	CHRM1	CHRM3	CYP2C8	HRH1_target_antagonist	CHRM2_target_binder	ABCB1_transporter_inhibitor	ABCB11_transporter_substrate	CYP3A7_enzyme_substrate	CYP3A7_enzyme_substrate	CYP3A5_enzyme_substrate	CYP2D6_enzyme_substrate|inhibitor	CYP2D6_enzyme_substrate|inhibitor	CHRM5_target_binder	CHRM4_target_binder	CYP2J2_enzyme_inhibitor	KCNH2_target_inhibitor	CYP3A4_enzyme_substrate|inhibitor|inducer	CHRM1_target_binder	CHRM3_target_antagonist	CYP2C8_enzyme_inhibitor
-1.00289	Midomafetamine	HTR2A	SLC6A3	SLC6A4	HTR2B	SLC18A2	SLC6A2	HTR2C	CYP2D6	CYP2D6	HTR2A_target_agonist	SLC6A3_transporter_	SLC6A4_transporter_	HTR2B_target_agonist	SLC18A2_target_inhibitor	SLC6A2_transporter_	HTR2C_target_agonist	CYP2D6_enzyme_substrate	CYP2D6_enzyme_substrate
-1.00255	Potassium alum	ALB	ALB_carrier_binder
-1.00255	Amylocaine	SCN9A	SCN9A_target_blocker
-1.00231	Regorafenib	FLT4	UGT1A1	DDR2	KIT	CYP2C9	EPHA2	FLT1	CYP2C8	PDGFRB	FRK	TEK	RET	ABCB1	FGFR2	KDR	MAPK11	ABCG2	RAF1	CYP2B6	FGFR1	NTRK1	UGT1A9	BRAF	PDGFRA	CYP3A4	ABL1	FLT4_target_inhibitor	UGT1A1_enzyme_inhibitor	DDR2_target_inhibitor	KIT_target_inhibitor	CYP2C9_enzyme_inhibitor	EPHA2_target_inhibitor	FLT1_target_inhibitor	CYP2C8_enzyme_inhibitor	PDGFRB_target_inhibitor	FRK_target_inhibitor	TEK_target_inhibitor	RET_target_inhibitor	ABCB1_transporter_substrate|inhibitor	FGFR2_target_inhibitor	KDR_target_inhibitor	MAPK11_target_inhibitor	ABCG2_transporter_inhibitor	RAF1_target_inhibitor	CYP2B6_enzyme_inhibitor	FGFR1_target_inhibitor	NTRK1_target_inhibitor	UGT1A9_enzyme_substrate|inhibitor
-1.00181	Ammonia	GLUL	GLS2	CPS1	GLUL_enzyme_substrate	GLS2_enzyme_substrate	CPS1_enzyme_substrate
-0.99954	Selpercatinib	FLT1	FGFR3	CYP2C8	CYP3A4	FGFR1	RET	ABCB1	ABCG2	CYP3A7	CYP3A7	FGFR2	SLC47A1	FLT4	FLT1_target_inhibitor	FGFR3_target_inhibitor	CYP2C8_enzyme_inhibitor	CYP3A4_enzyme_substrate	FGFR1_target_inhibitor	RET_target_inhibitor	ABCB1_transporter_substrate|inhibitor	ABCG2_transporter_substrate|inhibitor	CYP3A7_enzyme_inhibitor	CYP3A7_enzyme_inhibitor	FGFR2_target_inhibitor	SLC47A1_transporter_inhibitor	FLT4_target_inhibitor
-0.999243	Mometasone	NR3C1	PGR	CYP3A4	CYP3A5	CYP2C8	NR3C1_target_agonist	PGR_target_agonist	CYP3A4_enzyme_substrate|inducer	CYP3A5_enzyme_inducer	CYP2C8_enzyme_inhibitor
-0.997799	Glyoxylic acid	SLC16A3	SLC16A3	SLC16A3_transporter_substrate	SLC16A3_transporter_substrate
-0.997788	Dantron	ALB	ALB_carrier_
-0.997374	Clobetasol propionate	NR3C1	NR3C2	SERPINA6	ANXA1	CYP3A4	CYP3A5	ALB	NR3C1_target_agonist	NR3C2_target_agonist	SERPINA6_carrier_binder	ANXA1_target_inducer	CYP3A4_enzyme_substrate|inducer	CYP3A5_enzyme_inducer	ALB_carrier_binder
-0.995658	Ticagrelor	ABCB1	CYP2C9	P2RY12	ALB	CYP3A4	ABCB1_transporter_substrate|inhibitor	CYP2C9_enzyme_inhibitor	P2RY12_target_inhibitor	ALB_carrier_binder	CYP3A4_enzyme_substrate|inhibitor
-0.995291	Methylergometrine	DRD1	HTR2B	CYP3A4	DRD1_target_antagonist	HTR2B_target_	CYP3A4_enzyme_substrate|inhibitor
-0.99498	13-Acetylphorbol	PRKCD	PRKCD_target_
-0.99397	Corticosterone	NR3C2	NCOA1	HSD11B1	CYP3A4	NR3C2_target_	NCOA1_target_	HSD11B1_target_	CYP3A4_enzyme_substrate
-0.993873	Cortisone acetate	NR3C1	CYP3A4	CYP3A5	NR3C1_target_agonist	CYP3A4_enzyme_substrate|inducer	CYP3A5_enzyme_inducer
-0.993649	Neratinib	FMO3	ORM2	ABCB1	ALB	CYP3A4	EGFR	FMO3_enzyme_substrate	ORM2_carrier_substrate	ABCB1_transporter_inhibitor	ALB_carrier_substrate	CYP3A4_enzyme_substrate	EGFR_target_inhibitor
-0.993605	Paritaprevir	SLCO1B3	SLCO1B1	UGT1A1	ABCG2	CYP3A5	ABCB1	CYP3A4	SLCO1B3_transporter_substrate|inhibitor	SLCO1B1_transporter_substrate|inhibitor	UGT1A1_enzyme_inhibitor	ABCG2_transporter_inhibitor	CYP3A5_enzyme_substrate	ABCB1_transporter_substrate	CYP3A4_enzyme_substrate
-0.992871	Desoximetasone	NR3C1	NR3C1_target_agonist
-0.992452	Exenatide	GLP1R	DPP4	ALB	GLP1R_target_agonist	DPP4_enzyme_substrate	ALB_carrier_
-0.991886	Istradefylline	CYP1A1	CYP2C9	ADORA1	CYP2B6	CYP2C18	ALB	ADORA2A	CYP3A4	SLCO1B1	POU2F2	SLC47A1	CYP3A7	CYP3A7	CYP1A2	CYP2C8	CYP3A5	ABCG2	SLC47A2	ORM2	ABCB1	SLC22A6	SLCO1B3	CYP2D6	CYP2D6	CYP1A1_enzyme_substrate	CYP2C9_enzyme_substrate	ADORA1_target_antagonist	CYP2B6_enzyme_substrate	CYP2C18_enzyme_substrate	ALB_carrier_binder	ADORA2A_target_antagonist	CYP3A4_enzyme_substrate	SLCO1B1_transporter_inhibitor	POU2F2_transporter_inhibitor	SLC47A1_transporter_inhibitor	CYP3A7_enzyme_inhibitor	CYP3A7_enzyme_inhibitor	CYP1A2_enzyme_substrate	CYP2C8_enzyme_substrate	CYP3A5_enzyme_substrate	ABCG2_transporter_inhibitor	SLC47A2_transporter_inhibitor	ORM2_carrier_binder	ABCB1_transporter_inhibitor	SLC22A6_transporter_inhibitor	SLCO1B3_transporter_inhibitor	CYP2D6_enzyme_substrate	CYP2D6_enzyme_substrate
-0.990599	Cefiderocol	ALB	ALB_carrier_ligand
-0.989851	Edoxudine	ALB	ALB_carrier_binder
-0.98928	Patent Blue	ALB	ALB_target_binder
-0.988797	Metyrapone	CYP2A6	CYP2E1	CYP11B1	CYP11B2	ABCC3	CYP3A4	CYP2A6_enzyme_inhibitor	CYP2E1_enzyme_inhibitor	CYP11B1_enzyme_inhibitor	CYP11B2_enzyme_inhibitor	ABCC3_transporter_inducer	CYP3A4_enzyme_inhibitor|inducer
-0.987121	Fluorometholone	SERPINA6	NR3C1	CYP3A4	CYP3A5	SERPINA6_carrier_	NR3C1_target_agonist	CYP3A4_enzyme_substrate|inducer	CYP3A5_enzyme_inducer
-0.986761	3-pyridin-4-yl-1H-indazole	PKIA	PRKACA	PKIA_target_	PRKACA_target_
-0.98364	ORG-34517	NR3C1	NR3C1_target_
-0.983485	Hydrocortamate	NR3C1	CYP3A4	NR3C1_target_agonist	CYP3A4_enzyme_inducer
-0.982732	Colchicine	TUBB	CYP2B6	CYP3A4	ABCB1	ALB	CYP2E1	CYP2C8	TUBB_target_inhibitor|binder	CYP2B6_enzyme_inhibitor	CYP3A4_enzyme_substrate|inhibitor	ABCB1_transporter_substrate|inducer	ALB_carrier_binder	CYP2E1_enzyme_inducer	CYP2C8_enzyme_inhibitor
-0.981975	Iodipamide	ALB	ALB_carrier_binder
-0.981677	Cefpiramide	ALB	ALB_carrier_
-0.980339	Cefotetan	ALB	ALB_carrier_
-0.980324	Clindamycin	CYP3A5	ABCB1	CYP3A4	ORM1	CYP3A5_enzyme_substrate	ABCB1_transporter_substrate	CYP3A4_enzyme_substrate|inhibitor	ORM1_carrier_substrate
-0.979933	Nylidrin	COMT	CACNA1I	CYP3A4	IFNAR2	COMT_enzyme_inducer	CACNA1I_target_antagonist|agonist	CYP3A4_enzyme_substrate	IFNAR2_target_agonist
-0.979864	Flunisolide	SERPINA6	NR3C1	CYP3A4	SERPINA6_carrier_binder	NR3C1_target_agonist	CYP3A4_enzyme_substrate|inducer
-0.978786	Gadobenic acid	ALB	ALB_carrier_binder
-0.978383	Lutein	ALB	ALB_carrier_
-0.977207	(2E)-3-(2-OCT-1-YN-1-YLPHENYL)ACRYLIC ACID	ALOX15	ALOX15_target_
-0.977024	Chlortetracycline	ALB	ALB_carrier_
-0.975594	Guaiacol	ALB	ALB_target_
-0.975398	Prucalopride	ABCB1	ALB	CYP3A4	HTR4	ABCB1_transporter_substrate	ALB_carrier_binder	CYP3A4_enzyme_substrate	HTR4_target_agonist
-0.975398	Manitimus	DHODH	DHODH_target_
-0.975023	Rilapladib	PLA2G7	PLA2G7_target_
-0.974483	Triheptanoin	ALB	ALB_carrier_binder
-0.974171	Tolazamide	CYP2C9	KCNJ11	CYP2C9_enzyme_substrate	KCNJ11_target_blocker
-0.973116	[4-(3-AMINOMETHYL-PHENYL)-PIPERIDIN-1-YL]-(5-PHENETHYL- PYRIDIN-3-YL)-METHANONE	TPSB2	TPSB2_target_
-0.971967	Mitoxantrone	CYP1B1	CYP3A4	ABCB1	CYP2E1	ABCC1	TOP2A	ABCG2	CYP1B1_enzyme_inhibitor	CYP3A4_enzyme_inhibitor	ABCB1_transporter_substrate|inhibitor|inducer	CYP2E1_enzyme_substrate|inducer	ABCC1_transporter_substrate|inhibitor	TOP2A_target_inhibitor	ABCG2_transporter_substrate
-0.971918	Bismuth subgallate	ALB	ALB_carrier_carrier
-0.971918	Volixibat	SLC10A2	SLC10A2_target_inhibitor
-0.971873	Desonide	NR3C1	CYP3A4	NR3C1_target_agonist	CYP3A4_enzyme_substrate|inducer
-0.971757	Calcium phosphate dihydrate	CHP1	FBN3	SLC34A1	SLC8A1	CADPS2	S100A6	CALM1	CALM1	CALM1	CIB1	CASQ1	CACNA1I	CASQ2	CALM2	CALM2	CALM2	PDCD6	CAPS	CACNA1E	CALB2	ALB	CALR	SRI	SLC34A2	CATSPER1	SLC34A3	TRPV5	TRPV6	CALM3	CALM3	CALM3	SLC20A2	RYR2	TPT1	TPT1	CASR	RGN	S100A16	RYR3	PEF1	NUCB1	CADPS	NUCB2	NRXN1	S100B	GCA	S100G	RYR1
-0.970987	Phosphorylcolamine	PRKCB	PRKCB_target_
-0.970881	Chloramphenicol succinate	ABCB1	ALB	ABCB1_transporter_substrate	ALB_carrier_binder
-0.970871	Deflazacort	CYP3A5	CYP3A4	NR3C1	CYP3A5_enzyme_inducer	CYP3A4_enzyme_substrate|inducer	NR3C1_target_agonist
-0.970114	Prednisone	NR3C1	CYP2B6	ALB	SERPINA6	SLCO1A2	CYP1B1	HSD11B1	CYP3A4	CYP3A7	CYP3A7	CYP3A5	CYP2C8	ABCB1	CYP2A6	CYP2C9	CYP2C19	NR3C1_target_agonist	CYP2B6_enzyme_inducer	ALB_carrier_substrate	SERPINA6_carrier_binder	SLCO1A2_transporter_inhibitor	CYP1B1_enzyme_inducer	HSD11B1_enzyme_substrate	CYP3A4_enzyme_substrate|inducer	CYP3A7_enzyme_inducer	CYP3A7_enzyme_inducer	CYP3A5_enzyme_inducer	CYP2C8_enzyme_inducer	ABCB1_transporter_substrate|inducer	CYP2A6_enzyme_inducer	CYP2C9_enzyme_inducer	CYP2C19_enzyme_inducer
-0.969926	(S)-2-METHYL-1-[(4-METHYL-5-ISOQUINOLINE)SULFONYL]-HOMOPIPERAZINE	ROCK1	PKIA	PRKACA	ROCK1_target_	PKIA_target_	PRKACA_target_
-0.969458	Iopodic acid	DIO3	ALB	DIO3_target_antagonist	ALB_carrier_substrate
-0.969317	2-Undecanone	ACOT13	ACOT13_target_
-0.969302	Celecoxib	PTGS2	CYP2C8	ABCB1	CYP2C9	CYP2D6	CYP2D6	CA2	CYP3A4	CDH11	ABCC4	PDPK1	PDPK1	CA3	ABCB11	ABCG2	PTGS2_target_inhibitor	CYP2C8_enzyme_substrate	ABCB1_transporter_substrate	CYP2C9_enzyme_substrate	CYP2D6_enzyme_substrate|inhibitor	CYP2D6_enzyme_substrate|inhibitor	CA2_target_inhibitor	CYP3A4_enzyme_substrate	CDH11_target_inhibitor	ABCC4_transporter_inhibitor	PDPK1_target_inhibitor	PDPK1_target_inhibitor	CA3_target_inhibitor	ABCB11_transporter_inhibitor	ABCG2_transporter_substrate
-0.9693	Idarubicin	ABCC1	CYP2C9	TOP2A	CYP2D6	CYP2D6	ABCC1_transporter_inhibitor	CYP2C9_enzyme_substrate	TOP2A_target_inhibitor	CYP2D6_enzyme_substrate	CYP2D6_enzyme_substrate
-0.969244	Periciazine	DRD1	ADRA1B	AR	ADRA2A	DRD1_target_antagonist	ADRA1B_target_antagonist	AR_target_	ADRA2A_target_antagonist
-0.968338	Sodium lauryl sulfate	ALB	ALB_carrier_binder
-0.968338	Sulfamethazine	ALB	ALB_carrier_
-0.967768	Sulfamerazine	ALB	ALB_carrier_
-0.967444	Vancomycin	ORM2	ALB	ORM2_carrier_substrate	ALB_carrier_substrate
-0.966134	Chlormezanone	TSPO	TSPO_target_agonist
-0.965547	Natalizumab	ICAM1	FCGR1A	FCGR1A	FCGR3B	ITGA4	ICAM1_target_	FCGR1A_target_	FCGR1A_target_	FCGR3B_target_	ITGA4_target_antibody
-0.965323	Methylprednisolone	ALB	NR3C1	CYP2B6	HSD11B2	AKR1C4	ANXA1	CYP1B1	CYP3A4	CYP2C8	ABCB1	CYP3A7	CYP3A7	CYP2A6	CYP2C9	CYP2C19	ALB_carrier_binder	NR3C1_target_agonist	CYP2B6_enzyme_inducer	HSD11B2_enzyme_	AKR1C4_enzyme_substrate	ANXA1_target_agonist	CYP1B1_enzyme_inducer	CYP3A4_enzyme_substrate|inducer	CYP2C8_enzyme_inducer	ABCB1_transporter_substrate|inducer	CYP3A7_enzyme_substrate|inducer	CYP3A7_enzyme_substrate|inducer	CYP2A6_enzyme_inducer	CYP2C9_enzyme_inducer	CYP2C19_enzyme_inducer
-0.965265	Diethylpropion	SLC6A3	SLC6A2	SLC6A3_target_inhibitor	SLC6A2_target_inhibitor
-0.964601	Epitestosterone	AKR1C1	AKR1C2	AKR1C2	AKR1C1_target_	AKR1C2_target_	AKR1C2_target_
-0.964266	Diphenylpyraline	HRH1	SLC6A3	HRH1_target_antagonist	SLC6A3_target_inhibitor
-0.963338	Flurandrenolide	NR3C1	CYP3A4	SERPINA6	NR3C1_target_agonist	CYP3A4_enzyme_substrate	SERPINA6_carrier_binder
-0.96297	1-(1'-{[3-(methylsulfanyl)-2-benzothiophen-1-yl]carbonyl}spiro[1-benzofuran-3,4'-piperidin]-5-yl)methanamine	TPSAB1	TPSAB1_target_
-0.962566	Meprednisone	CYP3A4	CYP3A5	ALB	CYP3A4_enzyme_substrate|inducer	CYP3A5_enzyme_inducer	ALB_carrier_
-0.962289	Mometasone furoate	CYP3A4	CYP3A5	NR3C1	PGR	CYP2C8	CYP3A4_enzyme_substrate|inducer	CYP3A5_enzyme_inducer	NR3C1_target_	PGR_target_	CYP2C8_enzyme_inhibitor
-0.961665	Azapropazone	ALB	ALB_carrier_
-0.961545	Emtricitabine	ALB	SLC47A1	DCK	ALB_carrier_binder	SLC47A1_transporter_substrate	DCK_enzyme_substrate
-0.961512	2-({5-CHLORO-2-[(2-METHOXY-4-MORPHOLIN-4-YLPHENYL)AMINO]PYRIMIDIN-4-YL}AMINO)-N-METHYLBENZAMIDE	PTK2	PTK2_target_
-0.961121	Dolasetron	HTR3A	CYP2C9	CYP3A4	CYP2D6	CYP2D6	HTR3A_target_antagonist	CYP2C9_enzyme_substrate	CYP3A4_enzyme_substrate	CYP2D6_enzyme_substrate	CYP2D6_enzyme_substrate
-0.961017	Phenmetrazine	SLC6A3	SLC6A2	SLC6A3_target_inhibitor	SLC6A2_target_inhibitor
-0.960856	Vasopressin	AVPR1B	ABCC2	AVPR1A	AVPR2	AVPR1B_target_	ABCC2_transporter_substrate	AVPR1A_target_	AVPR2_target_agonist
-0.960748	Hydrocortisone valerate	CYP11B2	SERPINA6	ABCB1	SHBG	CYP3A7	CYP3A7	CYP3A5	HSD11B2	CYP11B1	ABCG2	CYP3A4	CYP2C8	SLC22A8	SLCO1A2	HSD3B1	NR3C1	ANXA1	CYP11B2_enzyme_substrate	SERPINA6_carrier_	ABCB1_transporter_	SHBG_carrier_	CYP3A7_enzyme_substrate	CYP3A7_enzyme_substrate	CYP3A5_enzyme_substrate	HSD11B2_target_	CYP11B1_enzyme_substrate	ABCG2_transporter_	CYP3A4_enzyme_substrate|inducer	CYP2C8_enzyme_inducer	SLC22A8_transporter_	SLCO1A2_transporter_	HSD3B1_target_	NR3C1_target_	ANXA1_target_
-0.960085	Wortmannin	PIK3CA	PIK3CG	PIK3R1	PLK1	PIK3CA_target_	PIK3CG_target_	PIK3R1_target_	PLK1_target_
-0.958894	Rimexolone	NR3C1	CYP3A4	CYP3A5	SERPINA6	NR3C1_target_agonist	CYP3A4_enzyme_substrate|inducer	CYP3A5_enzyme_inducer	SERPINA6_carrier_binder
-0.958885	Rauwolfia serpentina root	SLC6A2	SLC18A2	MAOB	SLC6A2_transporter_inhibitor	SLC18A2_target_inhibitor	MAOB_enzyme_substrate
-0.957599	Dihydroergocristine	ABCB11	CYP3A4	HTR7	ADRB3	DRD4	ADRA2C	ABCB11_transporter_substrate	CYP3A4_enzyme_substrate	HTR7_target_antagonist	ADRB3_target_antagonist|agonist	DRD4_target_antagonist|agonist	ADRA2C_target_antagonist|agonist
-0.956493	Ulobetasol	NR3C1	SERPINA6	NR3C1_target_agonist	SERPINA6_carrier_binder
-0.956238	Sofosbuvir	HINT1	ABCB1	CMPK1	NME1	CTSA	ABCG2	HINT1_enzyme_substrate	ABCB1_transporter_substrate	CMPK1_enzyme_substrate	NME1_enzyme_substrate	CTSA_enzyme_substrate	ABCG2_transporter_substrate
-0.955918	Patisiran	ALB	ORM2	ALB_carrier_ligand	ORM2_carrier_ligand
-0.955909	Dihydroergocornine	ADRB3	HTR7	CYP3A4	ADRA2C	ADRB3_target_antagonist|agonist	HTR7_target_antagonist|agonist	CYP3A4_enzyme_substrate	ADRA2C_target_antagonist|agonist
-0.953293	Sacituzumab govitecan	TACSTD2	TOP1	UGT1A1	FUBP1	TACSTD2_target_antibody	TOP1_target_inhibitor	UGT1A1_enzyme_substrate	FUBP1_target_inhibitor
-0.951991	Xylazine	ADRA2C	ADRA2C_target_agonist
-0.950725	Calcium Phosphate	CALR	SRI	NUCB1	RYR2	PEF1	S100B	SLC34A3	TRPV5	CATSPER1	CACNA1A	CACNA1A	CALM3	CALM3	CALM3	SLC20A1	CALB2	NRXN1	CACNA1E	CIB1	CASQ1	TRPV6	CADPS2	RYR1	CACNA1I	FBN3	CANX	CALM2	CALM2	CALM2	CAPS	CALM1	CALM1	CALM1	ALB	CASQ2	S100A13	CHP1	CALB1	SLC34A1	S100A6	GCA	CIB2	S100G	RYR3	NCS1	NUCB2	SLC20A2	TPT1
-0.95046	EVT-101	RXRA	GRIN2B	RXRA_target_	GRIN2B_target_
-0.950209	Beclomethasone dipropionate	NR3C1	SERPINA6	ABCG2	SLCO1B1	SLCO1B3	CYP3A4	CYP3A5	ABCB1	NR3C1_target_agonist	SERPINA6_carrier_binder	ABCG2_transporter_inhibitor	SLCO1B1_transporter_inhibitor	SLCO1B3_transporter_inhibitor	CYP3A4_enzyme_substrate|inducer	CYP3A5_enzyme_inducer	ABCB1_transporter_substrate|inducer
-0.948593	Phenol	ALB	ALB_target_
-0.947934	Acetrizoic acid	ALB	ALB_carrier_binder
-0.947643	Cortivazol	CYP3A5	NR3C1	CYP3A4	CYP3A5_enzyme_inducer	NR3C1_target_	CYP3A4_enzyme_inducer
-0.947264	Cefonicid	ALB	ALB_carrier_other/unknown
-0.947167	alpha-Tocopherol acetate	VLDLR	SEC14L4	SEC14L3	ABCB1	CYP3A4	SCARB1	APOBR	LDLR	TTPA	CYP4F2	SEC14L2	VLDLR_carrier_binder	SEC14L4_transporter_substrate	SEC14L3_transporter_substrate	ABCB1_transporter_substrate	CYP3A4_enzyme_substrate	SCARB1_transporter_substrate	APOBR_transporter_substrate	LDLR_carrier_binder	TTPA_transporter_substrate	CYP4F2_enzyme_substrate	SEC14L2_transporter_substrate
-0.946626	4-(4-CHLOROPHENYL)-4-[4-(1H-PYRAZOL-4-YL)PHENYL]PIPERIDINE	PKIA	AKT2	GSK3B	PRKACA	PKIA_target_	AKT2_target_	GSK3B_target_	PRKACA_target_
-0.946035	S,R-Warfarin alcohol	ALB	ALB_carrier_
-0.944799	Metacycline	ALB	ALB_carrier_
-0.944555	1-BENZYL-3-(4-METHOXYPHENYLAMINO)-4-PHENYLPYRROLE-2,5-DIONE	RXRA	NR1H3	RXRA_target_	NR1H3_target_
-0.944518	(4s)-5-Fluoro-L-Leucine	UBB	UBB_target_
-0.944332	Onapristone	NR3C1	NR3C1_target_
-0.943478	[1-(6-{6-[(1-methylethyl)amino]-1H-indazol-1-yl}pyrazin-2-yl)-1H-pyrrol-3-yl]acetic acid	CSNK2A2	CSNK2A2_target_
-0.942612	Bexarotene	RXRG	RXRB	CYP3A4	RXRA	CYP2C8	RXRG_target_agonist	RXRB_target_agonist	CYP3A4_enzyme_substrate|inducer	RXRA_target_agonist	CYP2C8_enzyme_inhibitor
-0.942117	Carboprost tromethamine	PTGER1	PTGER1_target_agonist
-0.94179	Hydrocortisone probutate	CYP11B2	SERPINA6	ABCB1	SHBG	CYP3A7	CYP3A7	CYP3A5	HSD11B2	CYP11B1	ABCG2	CYP3A4	CYP2C8	SLC22A8	SLCO1A2	HSD3B1	NR3C1	ANXA1	CYP11B2_enzyme_substrate	SERPINA6_carrier_	ABCB1_transporter_	SHBG_carrier_	CYP3A7_enzyme_substrate	CYP3A7_enzyme_substrate	CYP3A5_enzyme_substrate	HSD11B2_target_	CYP11B1_enzyme_substrate	ABCG2_transporter_	CYP3A4_enzyme_substrate|inducer	CYP2C8_enzyme_inducer	SLC22A8_transporter_	SLCO1A2_transporter_	HSD3B1_target_	NR3C1_target_	ANXA1_target_
-0.941524	Blonanserin	ALB	DRD3	HTR2A	DRD2	CYP3A4	ALB_carrier_substrate	DRD3_target_antagonist	HTR2A_target_antagonist	DRD2_target_antagonist	CYP3A4_enzyme_substrate
-0.940111	N-(5-chloro-1,3-benzodioxol-4-yl)-6-methoxy-7-(3-piperidin-1-ylpropoxy)quinazolin-4-amine	EPHB4	EPHB4_target_
-0.939705	3-CARBOXY-4-METHYL-5-PROPYL-2-FURANPROPIONIC	ALB	ALB_carrier_
-0.939673	Chlorhexidine	ALB	ALB_carrier_substrate
-0.937951	Flumethasone	NR3C1	CYP3A4	SERPINA6	NR3C1_target_agonist	CYP3A4_enzyme_substrate	SERPINA6_carrier_binder
-0.937866	Zomepirac	ALB	CYP3A4	PTGDR2	ALB_carrier_	CYP3A4_enzyme_substrate	PTGDR2_target_
-0.937006	Gadofosveset trisodium	ALB	ALB_carrier_substrate
-0.935159	Cerivastatin	SLCO1B1	CYP2B6	ABCB11	CYP3A7	CYP3A7	CYP3A5	ABCB1	ABCC2	HMGCR	CYP2C8	CYP3A4	CYP2C9	CYP2D6	CYP2D6	UGT1A1	ABCG2	SLCO1B1_transporter_substrate|inhibitor	CYP2B6_enzyme_inducer	ABCB11_transporter_substrate	CYP3A7_enzyme_substrate	CYP3A7_enzyme_substrate	CYP3A5_enzyme_substrate	ABCB1_transporter_substrate	ABCC2_transporter_substrate	HMGCR_target_inhibitor	CYP2C8_enzyme_substrate|inhibitor	CYP3A4_enzyme_substrate|inhibitor|inducer	CYP2C9_enzyme_inhibitor	CYP2D6_enzyme_inhibitor	CYP2D6_enzyme_inhibitor	UGT1A1_enzyme_substrate	ABCG2_transporter_substrate
-0.935127	ISOQUINOLINE-5-SULFONIC ACID (2-(2-(4-CHLOROBENZYLOXY)ETHYLAMINO)ETHYL)AMIDE	PKIA	AKT2	GSK3B	PRKACA	PKIA_target_	AKT2_target_	GSK3B_target_	PRKACA_target_
-0.934947	Technetium Tc-99m oxidronate	ALB	ALB_carrier_binder
-0.934513	Gemeprost	PTGER2	PTGER3	PTGER2_target_agonist	PTGER3_target_agonist
-0.93407	CA4P	TUBB	TUBB_target_
-0.933499	Hydroxyfasudil	ROCK1	PKIA	PRKACA	ROCK1_target_inhibitor	PKIA_target_	PRKACA_target_
-0.931964	Levonordefrin	ADRA2C	ADRA2C_target_agonist
-0.931613	Mafenide	CA6	CA6_target_antagonist
-0.930508	Amido Phenyl Pyruvic Acid	TPSB2	TPSB2_target_
-0.930006	[5-HYDROXY-2-(4-HYDROXYPHENYL)-1-BENZOFURAN-7-YL]ACETONITRILE	ESR1	NCOA1	ESR2	ESR1_target_	NCOA1_target_	ESR2_target_
-0.929769	ANZ-100	KISS1R	KISS1R_target_
-0.927465	PRX-08066	HTR2B	HTR2B_target_antagonist
-0.926358	Phenylpyruvic acid	SLC16A3	SLC16A3	HAO1	SLC16A3_transporter_substrate	SLC16A3_transporter_substrate	HAO1_target_
-0.926315	Darolutamide	UGT1A9	ABCG2	ABCB1	CYP3A4	SLCO1B1	SLCO1B3	PGR	ALB	AR	UGT1A9_enzyme_	ABCG2_transporter_substrate|inhibitor	ABCB1_transporter_substrate	CYP3A4_enzyme_substrate	SLCO1B1_transporter_inhibitor	SLCO1B3_transporter_inhibitor	PGR_target_antagonist	ALB_carrier_binder	AR_target_antagonist
-0.926178	7-PYRIDIN-2-YL-N-(3,4,5-TRIMETHOXYPHENYL)-7H-PYRROLO[2,3-D]PYRIMIDIN-2-AMINE	PTK2	PTK2_target_
-0.925986	Efonidipine	CACNA1C	CYP3A4	CACNA1I	CACNA1C_target_	CYP3A4_enzyme_substrate|inhibitor	CACNA1I_target_antagonist
-0.925292	N-[3-[[4-[(5-CHLORO-1,3-BENZODIOXOL-4-YL)AMINO]PYRIMIDIN-2-YL]AMINO]PHENYL]METHANESULFONAMIDE	EPHB4	EPHB4_target_
-0.923475	Carglumic acid	CPS1	CPS1_target_allosteric modulator
-0.921647	Lypressin	ABCC2	AVPR1A	AVPR2	AVPR1B	ABCC2_transporter_	AVPR1A_target_	AVPR2_target_	AVPR1B_target_
-0.921251	Teduglutide	GLP2R	GLP2R_target_agonist
-0.920879	Esmirtazapine	HTR2C	HRH1	ADRA2C	CYP2D6	CYP2D6	HTR2C_target_inverse agonist	HRH1_target_inverse agonist	ADRA2C_target_antagonist	CYP2D6_enzyme_substrate	CYP2D6_enzyme_substrate
-0.919754	Clobetasone	NR3C1	CYP3A4	NR3C1_target_agonist	CYP3A4_enzyme_substrate
-0.91898	Fenretinide	RBP4	RBP4_carrier_
-0.918675	Efalizumab	ITGAL	ITGAX	ITGAL_target_antibody	ITGAX_target_antibody
-0.918086	Aspartic acid	ADSS	PAICS	DARS2	SLC1A1	LYZ	CAD	ACY1	ASRGL1	DARS	ASPH	RNASE1	ASPA	ASNS	GOT1	GOT2	ASS1	ADSS	SLC25A13	SLC16A10	SLC25A12	ADSS_target_substrate	PAICS_target_substrate	DARS2_target_	SLC1A1_target_	LYZ_target_	CAD_enzyme_substrate	ACY1_target_	ASRGL1_target_	DARS_target_	ASPH_target_	RNASE1_target_	ASPA_target_	ASNS_target_substrate	GOT1_target_	GOT2_target_	ASS1_target_	ADSS_target_	SLC25A13_target_	SLC16A10_transporter_inhibitor	SLC25A12_target_
-0.916839	N-(5-METHYL-1H-PYRAZOL-3-YL)-2-PHENYLQUINAZOLIN-4-AMINE	CAMK1D	CAMK1D_target_
-0.915261	Paramethasone	CYP3A4	NR3C1	CYP3A5	SERPINA6	CYP3A4_enzyme_substrate|inhibitor|inducer	NR3C1_target_agonist	CYP3A5_enzyme_inducer	SERPINA6_carrier_binder
-0.914496	p-Toluenesulfonic acid	LYZ	CTSH	LYZ_target_	CTSH_target_
-0.913649	Ibutilide	KCNH2	KCNH6	CACNA2D1	KCNH7	KCNJ11	KCNK1	CACNB1	KCNK6	CACNA1C	CACNG1	KCNH2_target_inhibitor	KCNH6_target_inhibitor	CACNA2D1_target_activator	KCNH7_target_inhibitor	KCNJ11_target_inhibitor	KCNK1_target_inhibitor	CACNB1_target_activator	KCNK6_target_inhibitor	CACNA1C_target_activator	CACNG1_target_activator
-0.91299	Levomefolic acid	MTR	SLC19A1	SLC19A1	SLC46A1	MTR_enzyme_substrate|cofactor	SLC19A1_transporter_substrate	SLC19A1_transporter_substrate	SLC46A1_transporter_substrate
-0.912958	Difluprednate	NR3C1	CYP3A4	NR3C1_target_agonist	CYP3A4_enzyme_substrate
-0.912861	Clocortolone	NR3C1	NR3C1_target_agonist
-0.911901	Celiprolol	ADRA2A	ADRA2B	ADRB2	ADRB3	ADRB1	ADRA2C	CYP2D6	CYP2D6	ADRA2A_target_antagonist	ADRA2B_target_antagonist	ADRB2_target_agonist	ADRB3_target_agonist	ADRB1_target_antagonist	ADRA2C_target_antagonist	CYP2D6_enzyme_substrate	CYP2D6_enzyme_substrate
-0.910269	Vandetanib	FMO3	ORM1	ABCB1	ABCC1	ABCG2	SLC22A2	CYP3A4	TEK	RET	PTK6	ALB	EGFR	FMO1	VEGFA	FMO3_enzyme_substrate	ORM1_carrier_binder	ABCB1_transporter_inhibitor	ABCC1_transporter_inhibitor	ABCG2_transporter_inhibitor	SLC22A2_transporter_inhibitor	CYP3A4_enzyme_substrate	TEK_target_inhibitor	RET_target_	PTK6_target_inhibitor	ALB_carrier_binder	EGFR_target_inhibitor	FMO1_enzyme_substrate	VEGFA_target_inhibitor
-0.909439	Imipenem	DPEP1	DPEP1_enzyme_substrate
-0.909229	SU-11652	CAMK1G	CAMK1G_target_
-0.908626	1,3,2-Dioxaborolan-2-Ol	PRSS3	PRSS3_target_
-0.90824	2-[({4-[2-(trifluoromethyl)phenyl]piperidin-1-yl}carbonyl)amino]benzoic acid	RBP4	RBP4_carrier_
-0.908109	3,6,9,12,15-PENTAOXAHEPTADECAN-1-OL	MCAT	MCAT_target_
-0.907689	Butenoic Acid	FABP1	FABP1_carrier_
-0.905077	2,4-Dihydroxy-Trans Cinnamic Acid	CTRB1	CTRB1_target_
-0.904412	Lobeline	CHRNA9	CHRNA7	CHRNA7	CHRNA10	CHRNA9_target_	CHRNA7_target_	CHRNA7_target_	CHRNA10_target_
-0.904293	Acalabrutinib	BTK	CYP3A7	CYP3A7	CYP3A5	ALB	CYP3A4	ORM2	BTK_target_inhibitor	CYP3A7_enzyme_substrate	CYP3A7_enzyme_substrate	CYP3A5_enzyme_inhibitor	ALB_carrier_binder	CYP3A4_enzyme_substrate|inhibitor	ORM2_carrier_binder
-0.903154	Doripenem	DPEP1	SLC22A8	DPEP1_enzyme_substrate	SLC22A8_transporter_substrate
-0.902488	(2S)-1-(1H-INDOL-3-YL)-3-{[5-(3-METHYL-1H-INDAZOL-5-YL)PYRIDIN-3-YL]OXY}PROPAN-2-AMINE	PKIA	AKT2	GSK3B	PRKACA	PKIA_target_	AKT2_target_	GSK3B_target_	PRKACA_target_
-0.90209	ICA-105665	KCNQ3	KCNQ1	KCNQ4	KCNQ2	KCNQ5	KCNQ3_target_	KCNQ1_target_	KCNQ4_target_	KCNQ2_target_	KCNQ5_target_
-0.901371	Isatuximab	CD38	CD38_target_inhibitor
-0.900885	Adenylosuccinic acid	ADSSL1	ADSSL1_target_
-0.897814	Phosphatidylethanolamine	PTEN	PROCR	PTEN_target_substrate	PROCR_target_
-0.896914	Grapiprant	ABCB1	PTGER4	ALB	ABCB1_transporter_substrate	PTGER4_target_antagonist	ALB_carrier_substrate
-0.896722	Hydrocortisone acetate	CYP11B2	SERPINA6	ABCB1	SHBG	CYP3A7	CYP3A7	CYP3A5	HSD11B2	CYP11B1	ABCG2	CYP3A4	CYP2C8	SLC22A8	SLCO1A2	HSD3B1	NR3C1	ANXA1	CYP11B2_enzyme_substrate	SERPINA6_carrier_	ABCB1_transporter_	SHBG_carrier_	CYP3A7_enzyme_substrate	CYP3A7_enzyme_substrate	CYP3A5_enzyme_substrate	HSD11B2_target_	CYP11B1_enzyme_substrate	ABCG2_transporter_	CYP3A4_enzyme_substrate|inducer	CYP2C8_enzyme_inducer	SLC22A8_transporter_	SLCO1A2_transporter_	HSD3B1_target_	NR3C1_target_	ANXA1_target_
-0.895618	Prednicarbate	NR3C1	CYP3A4	NR3C1_target_agonist	CYP3A4_enzyme_substrate|inducer
-0.895381	Cambinol	SIRT5	SIRT1	SIRT2	SIRT5_target_inhibitor	SIRT1_target_inhibitor	SIRT2_target_inhibitor
-0.893665	(6AR,11AS,11BR)-10-ACETYL-9-HYDROXY-7,7-DIMETHYL-2,6,6A,7,11A,11B-HEXAHYDRO-11H-PYRROLO[1',2':2,3]ISOINDOLO[4,5,6-CD]INDOL-11-ONE	ATP2A1	ATP2A1_target_
-0.892631	1D-myo-inositol 1,4,5-trisphosphate	RDX	SPTBN1	ITPR1	PLCD1	ITPKA	EPN1	CYTH2	RDX_target_	SPTBN1_target_	ITPR1_target_	PLCD1_target_	ITPKA_target_	EPN1_target_	CYTH2_target_
-0.887008	Chlorprothixene	DRD1	HRH1	ABCB1	CHRM2	HTR2A	DRD3	DRD2	CHRM1	CHRM5	HTR7	CHRM3	CHRM4	DRD1_target_antagonist	HRH1_target_antagonist	ABCB1_transporter_inhibitor	CHRM2_target_antagonist	HTR2A_target_antagonist	DRD3_target_antagonist	DRD2_target_antagonist	CHRM1_target_antagonist	CHRM5_target_antagonist	HTR7_target_inhibitor	CHRM3_target_antagonist	CHRM4_target_antagonist
-0.885341	Lusutrombopag	ABCB1	ABCG2	MPL	CYP4A11	CYP4A11	ABCB1_transporter_substrate	ABCG2_transporter_substrate	MPL_target_agonist	CYP4A11_enzyme_substrate	CYP4A11_enzyme_substrate
-0.885341	Artemisinin	CYP2B6	CYP2B6_enzyme_substrate|inducer
-0.885173	1,1,1-TRIFLUORO-3-ACETAMIDO-4-PHENYL BUTAN-2-ONE(N-ACETYL-L-PHENYLALANYL TRIFLUOROMETHYL KETONE)	CTRB1	CTRB1_target_
-0.884983	Doxapram	KCNK3	KCNK9	KCNK3_target_inhibitor	KCNK9_target_inhibitor
-0.884664	4-(Hydroxymethyl)Benzamidine	PRSS3	PRSS3_target_
-0.883499	Oxybutynin	ORM1	CYP3A5	CHRM2	CHRM3	CYP2D6	CYP2D6	ALB	CYP3A4	CHRM1	CYP2C8	ORM1_carrier_binder	CYP3A5_enzyme_substrate	CHRM2_target_antagonist	CHRM3_target_antagonist	CYP2D6_enzyme_inhibitor	CYP2D6_enzyme_inhibitor	ALB_carrier_binder	CYP3A4_enzyme_substrate|inhibitor	CHRM1_target_antagonist	CYP2C8_enzyme_inhibitor
-0.882367	4,6-dideoxy-4-amino-alpha-D-glucose	AMY1A	AMY1A	AMY1A	AMY2A	AMY1A_target_	AMY1A_target_	AMY1A_target_	AMY2A_enzyme_ligand
-0.879512	Etheno-NAD	LDHA	BST1	LDHA_target_	BST1_target_
-0.878196	alpha-Methyl-2-hydroxy-4-diethylaminocinnamic acid	CTRB1	CTRB1_target_
-0.877746	Adenosine-5'-[Beta, Gamma-Methylene]Triphosphate	KIF1A	PGK1	INSR	ATP2A1	PDXK	PDXK	KIF1A_target_	PGK1_target_	INSR_target_	ATP2A1_target_	PDXK_target_	PDXK_target_
-0.877034	Hydroxocobalamin	MMAA	TCN1	TCN2	AMN	MTR	MUT	MMACHC	CUBN	MMAA_target_other/unknown	TCN1_target_other	TCN2_carrier_substrate	AMN_target_other	MTR_target_cofactor	MUT_target_cofactor	MMACHC_target_other/unknown	CUBN_target_other
-0.876722	Creatine	CKMT1A	CKMT1A	SLC22A5	CKB	CKM	GAMT	CKMT2	SLC6A8	CKMT1A_target_ligand	CKMT1A_target_ligand	SLC22A5_transporter_inhibitor	CKB_target_ligand	CKM_target_ligand	GAMT_target_product of	CKMT2_target_ligand	SLC6A8_target_
-0.874766	Lindane	NR1I2	ESR1	GLRA3	GABRB3	GABRB1	GLRA1	GABRR1	GLRB	PGR	GLRA2	NR1I2_target_	ESR1_target_	GLRA3_target_antagonist	GABRB3_target_	GABRB1_target_antagonist	GLRA1_target_antagonist	GABRR1_target_	GLRB_target_antagonist	PGR_target_	GLRA2_target_antagonist
-0.874034	Eplerenone	CYP11B2	CYP3A5	CYP3A4	NR3C2	CYP11B2_enzyme_inhibitor	CYP3A5_enzyme_substrate	CYP3A4_enzyme_substrate	NR3C2_target_antagonist
-0.873347	Alendronic acid	PTPN4	PTPRE	ATP6V1A	FDPS	PTPRS	PTPN4_target_inhibitor	PTPRE_target_inhibitor	ATP6V1A_target_inhibitor	FDPS_target_inhibitor	PTPRS_target_inhibitor
-0.873326	Zofenopril	ACE	ACE_target_inhibitor
-0.87312	Perphenazine	DRD1	CYP1A2	CYP2C8	CYP2D6	CYP2D6	DRD2	CYP2C9	CYP3A4	CYP2C19	CYP2C18	CALM1	CALM1	CALM1	DRD1_target_antagonist	CYP1A2_enzyme_substrate	CYP2C8_enzyme_substrate	CYP2D6_enzyme_substrate|inhibitor	CYP2D6_enzyme_substrate|inhibitor	DRD2_target_antagonist	CYP2C9_enzyme_substrate	CYP3A4_enzyme_substrate	CYP2C19_enzyme_substrate	CYP2C18_enzyme_substrate	CALM1_target_inhibitor	CALM1_target_inhibitor	CALM1_target_inhibitor
-0.872357	Ajmaline	ORM1	SCN5A	ORM1_carrier_	SCN5A_target_inhibitor
-0.866794	JNJ-27390467	TPSB2	TPSB2_target_
-0.866407	Glutethimide	CYP11A1	GABRA1	CYP11A1_enzyme_inhibitor	GABRA1_target_agonist
-0.865966	Ripretinib	PDGFRB	CYP2C8	PDGFRA	CYP3A4	TEK	ABCB1	BRAF	CYP2E1	ABCG2	KDR	ALB	SLC47A1	ORM2	CYP2D6	CYP2D6	KIT	PDGFRB_target_inhibitor	CYP2C8_enzyme_inhibitor	PDGFRA_enzyme_inhibitor	CYP3A4_enzyme_substrate	TEK_target_inhibitor	ABCB1_transporter_substrate|inhibitor	BRAF_target_inhibitor	CYP2E1_enzyme_	ABCG2_transporter_substrate|inhibitor	KDR_target_inhibitor	ALB_carrier_binder	SLC47A1_transporter_inhibitor	ORM2_carrier_binder	CYP2D6_enzyme_substrate	CYP2D6_enzyme_substrate	KIT_enzyme_inhibitor
-0.865884	Elotuzumab	SLAMF7	SLAMF7_target_modulator
-0.863781	Vemurafenib	CYP2B6	ALB	ABCC1	ABCB1	CYP2C9	BRAF	CYP3A4	CYP2D6	CYP2D6	ABCG2	ORM1	CYP1A2	CYP2C8	CYP2B6_enzyme_inducer	ALB_carrier_substrate	ABCC1_transporter_substrate|inhibitor	ABCB1_transporter_substrate|inhibitor	CYP2C9_enzyme_inhibitor	BRAF_target_inhibitor	CYP3A4_enzyme_substrate|inducer	CYP2D6_enzyme_inhibitor	CYP2D6_enzyme_inhibitor	ABCG2_transporter_substrate|inhibitor	ORM1_carrier_substrate	CYP1A2_enzyme_inhibitor	CYP2C8_enzyme_inhibitor
-0.861863	Grazoprevir	ALB	ABCB1	CYP3A4	SLCO1B1	SLCO1B3	ORM1	ALB_carrier_substrate	ABCB1_transporter_substrate	CYP3A4_enzyme_substrate	SLCO1B1_transporter_substrate	SLCO1B3_transporter_substrate	ORM1_carrier_substrate
-0.861752	Deserpidine	SLC18A2	SLC18A2_target_inhibitor
-0.861706	5-CYANO-N-(2,5-DIMETHOXYBENZYL)-6-ETHOXYPYRIDINE-2-CARBOXAMIDE	MAPK8IP1	MAPK8	MAPK8IP1_target_	MAPK8_target_
-0.86061	N'-(5-chloro-1,3-benzodioxol-4-yl)-N-(3-methylsulfonylphenyl)pyrimidine-2,4-diamine	EPHB4	EPHB4_target_
-0.860362	Omadacycline	ABCB1	ALB	ABCB1_transporter_substrate	ALB_carrier_
-0.859398	Protirelin	TRHR	TRHR_target_ligand
-0.857449	1,1,1-TRIFLUORO-3-((N-ACETYL)-L-LEUCYLAMIDO)-4-PHENYL-BUTAN-2-ONE(N-ACETYL-L-LEUCYL-L-PHENYLALANYL TRIFLUOROMETHYL KETONE)	CTRB1	CTRB1_target_
-0.857143	Selinexor	XPO1	CYP3A4	SLCO1B3	XPO1_target_inhibitor	CYP3A4_enzyme_substrate	SLCO1B3_transporter_inhibitor
-0.857019	Sunitinib	FLT3	FLT4	ABCB1	PDGFRB	ABCC2	CYP3A7	CYP3A7	CSF1R	CYP3A5	ABCC4	ABCG2	KIT	KDR	CYP3A4	FLT1	PDGFRA	FLT3_target_inhibitor	FLT4_target_inhibitor	ABCB1_transporter_inhibitor	PDGFRB_target_inhibitor	ABCC2_transporter_inhibitor	CYP3A7_enzyme_substrate	CYP3A7_enzyme_substrate	CSF1R_target_inhibitor	CYP3A5_enzyme_substrate	ABCC4_transporter_inhibitor	ABCG2_transporter_inhibitor	KIT_target_inhibitor	KDR_target_inhibitor	CYP3A4_enzyme_substrate|inhibitor	FLT1_target_inhibitor	PDGFRA_target_inhibitor
-0.855175	N'-(5-CHLORO-1,3-BENZODIOXOL-4-YL)-N-(3,4,5- TRIMETHOXYPHENYL)PYRIMIDINE-2,4-DIAMINE	EPHB4	EPHB4_target_
-0.852856	9-Butyl-8-(4-Methoxybenzyl)-9h-Purin-6-Amine	HSP90AA1	HSP90AA1_target_
-0.852856	(5S,8R,9S,10S,13R,14S,17S)-13-{2-[(3,5-DIFLUOROBENZYL)OXY]ETHYL}-17-HYDROXY-10-METHYLHEXADECAHYDRO-3H-CYCLOPENTA[A]PHENANTHREN-3-ONE	AR	AR_target_
-0.85178	(5R)-5-(4-{[(2R)-6-HYDROXY-2,5,7,8-TETRAMETHYL-3,4-DIHYDRO-2H-CHROMEN-2-YL]METHOXY}BENZYL)-1,3-THIAZOLIDINE-2,4-DIONE	CYP2C8	FABP4	CYP2C8_target_	FABP4_carrier_
-0.85109	5-fluorotryptophan	TPI1	GSTM1	TPI1_target_	GSTM1_target_
-0.850976	Guanidine-3-propanol	PRSS3	PRSS3_target_
-0.850239	D-1-naphthyl-2-acetamido-ethane boronic acid	CTRB1	CTRB1_target_
-0.849601	4-(1,3,2-Dioxaborolan-2-Yloxy)Butan-1-Aminium	PRSS3	PRSS3_target_
-0.849093	Geldanamycin	HSP90AA1	HSP90AB1	HSP90B1	HSP90B1	HSP90AA1_target_	HSP90AB1_target_	HSP90B1_target_inhibitor	HSP90B1_target_inhibitor
-0.848127	Bradanicline	CHRNA7	CHRNA7	CHRNA7_target_	CHRNA7_target_
-0.846795	Ciprofloxacin	CYP1A2	CYP3A4	SLC47A1	ABCB1	TOP2A	SLC47A2	CYP3A5	KCNH2	ALB	CYP3A7	CYP3A7	CYP1A2_enzyme_inhibitor	CYP3A4_enzyme_inhibitor	SLC47A1_transporter_substrate|inhibitor	ABCB1_transporter_substrate	TOP2A_target_inhibitor	SLC47A2_transporter_inhibitor	CYP3A5_enzyme_inhibitor	KCNH2_target_	ALB_carrier_binder	CYP3A7_enzyme_inhibitor	CYP3A7_enzyme_inhibitor
-0.846746	1-[1'-(3-phenylacryloyl)spiro[1-benzofuran-3,4'-piperidin]-5-yl]methanamine	TPSAB1	TPSAB1_target_
-0.843641	Ledipasvir	ABCG2	ABCB1	ABCG2_transporter_transporter	ABCB1_transporter_substrate|transporter
-0.842998	Alpha-Benzyl-Aminobenzyl-Phosphonic Acid	ACPP	ACPP_target_
-0.840673	(5Z)-13-CHLORO-14,16-DIHYDROXY-3,4,7,8,9,10-HEXAHYDRO-1H-2-BENZOXACYCLOTETRADECINE-1,11(12H)-DIONE	HSP90AB1	HSP90AB1_target_
-0.840517	Velpatasvir	SLCO1B1	CYP2C8	SLCO1B3	CYP3A4	ABCB1	CYP2B6	ABCG2	SLCO2B1	SLCO1B1_transporter_inhibitor|transporter	CYP2C8_enzyme_substrate	SLCO1B3_transporter_inhibitor|transporter	CYP3A4_enzyme_substrate	ABCB1_transporter_substrate|inhibitor	CYP2B6_enzyme_substrate	ABCG2_transporter_substrate|inhibitor	SLCO2B1_transporter_inhibitor|transporter
-0.837891	(9S,10S)-9-(S-glutathionyl)-10-hydroxy-9,10-dihydrophenanthrene	GSTM1	GSTM1_target_
-0.837891	MDL72527	SMOX	SMOX_target_inhibitor
-0.837891	Phenylalanylmethylchloride	CTRB1	CTRB1_target_
-0.837891	N-[4-(4-nitrophenylphospho)butanoyl]-D-alanine	IGHG1	IGHG1	IGHG1	IGHG1_target_	IGHG1_target_	IGHG1_target_
-0.83757	Glycocyamine	GAMT	GAMT_target_
-0.836547	Mezagitamab	CD38	CD38_target_inhibitor
-0.835824	Ethosuximide	CYP2E1	CACNA1G	CYP3A4	CYP3A7	CYP3A7	CYP2E1_enzyme_substrate	CACNA1G_target_inhibitor	CYP3A4_enzyme_substrate	CYP3A7_enzyme_substrate	CYP3A7_enzyme_substrate
-0.835599	4-CHLORO-6-(4-{4-[4-(METHYLSULFONYL)BENZYL]PIPERAZIN-1-YL}-1H-PYRAZOL-5-YL)BENZENE-1,3-DIOL	HSP90AA1	HSP90AA1_target_
-0.83556	Prednisolone phosphate	CYP2B6	SERPINA6	NR3C1	SLC22A8	SLCO1A2	CYP1B1	HSD11B1	CYP3A4	CYP3A7	CYP3A7	CYP3A5	CYP2C8	ANXA1	ALB	CYP2A6	CYP2C9	CYP2C19	HSD11B2	ABCB1	CYP2B6_enzyme_inducer	SERPINA6_carrier_binder	NR3C1_target_agonist	SLC22A8_transporter_substrate	SLCO1A2_transporter_inhibitor	CYP1B1_enzyme_inducer	HSD11B1_enzyme_substrate	CYP3A4_enzyme_substrate|inducer	CYP3A7_enzyme_inducer	CYP3A7_enzyme_inducer	CYP3A5_enzyme_inducer	CYP2C8_enzyme_inducer	ANXA1_target_ligand	ALB_carrier_binder	CYP2A6_enzyme_inducer	CYP2C9_enzyme_inducer	CYP2C19_enzyme_inducer	HSD11B2_enzyme_substrate	ABCB1_transporter_substrate|inducer
-0.834861	Tamibarotene	RARA	CRABP1	RARB	RARA_target_agonist	CRABP1_carrier_	RARB_target_agonist
-0.834795	L-1-naphthyl-2-acetamido-ethane boronic acid	CTRB1	CTRB1_target_
-0.834187	Cryptenamine	CHRM2	ADRB3	CHRM2_target_antagonist	ADRB3_target_inhibitor|potentiator
-0.833763	5-(5-chloro-2,4-dihydroxyphenyl)-N-ethyl-4-[4-(morpholin-4-ylmethyl)phenyl]isoxazole-3-carboxamide	HSP90AA1	HSP90AA1_target_
-0.833715	Encenicline	CHRNA7	CHRNA7	CHRNA7_target_partial agonist	CHRNA7_target_partial agonist
-0.833095	Hyaluronic acid	HMMR	STAB2	C1QBP	HAPLN3	VCAN	HAPLN4	TNFAIP6	HABP4	HAPLN1	ICAM1	LAYN	IMPG2	NCAN	HABP2	CD44	HMMR_target_	STAB2_target_binder	C1QBP_target_binder	HAPLN3_target_binder	VCAN_target_binder	HAPLN4_target_binder	TNFAIP6_target_binder	HABP4_target_binder	HAPLN1_target_binder	ICAM1_target_	LAYN_target_binder	IMPG2_target_binder	NCAN_target_binder	HABP2_target_binder	CD44_target_
-0.832466	8-Benzo[1,3]Dioxol-,5-Ylmethyl-9-Butyl-2-Fluoro-9h-Purin-6-Ylamine	HSP90AA1	HSP90AA1_target_
-0.832153	4-[(7R,7AS)-7-HYDROXY-1,3-DIOXOTETRAHYDRO-1H-PYRROLO[1,2-C]IMIDAZOL-2(3H)-YL]-1-NAPHTHONITRILE	AR	AR_target_
-0.831452	(2S) N-acetyl-L-alanyl-Œ±L-phenylalanyl-chloroethylketone	CTRB1	CTRB1_target_
-0.830947	Antithymocyte immunoglobulin (rabbit)	ITGB1	CD86	FCGR2B	ITGB3	CD4	ITGAL	ITGAV	CD1A	MR1	ITGB1_target_	CD86_target_binder	FCGR2B_target_	ITGB3_target_	CD4_target_	ITGAL_target_	ITGAV_target_	CD1A_target_inhibitor	MR1_target_antagonist
-0.829041	Fosaprepitant	CYP3A4	CYP2C9	CYP3A4_enzyme_substrate|inhibitor|inducer	CYP2C9_enzyme_inducer
-0.828202	Becaplermin	A2M	PDGFRA	PDGFRB	A2M_target_	PDGFRA_target_	PDGFRB_target_
-0.827953	Phthalic Acid	SLCO2B1	ESR2	PPARD	RXRB	PPARG	PPARA	RXRA	ESR1	PGR	RXRG	SLCO2B1_transporter_inhibitor	ESR2_target_	PPARD_target_	RXRB_target_	PPARG_target_	PPARA_target_	RXRA_target_	ESR1_target_	PGR_target_	RXRG_target_
-0.827409	Tributyltin	RXRA	NCOA2	RXRA_target_	NCOA2_target_
-0.827316	N1,N2-ETHYLENE-2-METHYLAMINO-4,5,6,7-TETRABROMO-BENZIMIDAZOLE	CSNK2A1	CSNK2A1_target_
-0.826813	2,5-di-tert-butylhydroquinone	ATP2A1	ATP2A1_target_
-0.826813	Biphenylalanine	IGHG1	IGHG1	IGHG1	IGHG1_target_	IGHG1_target_	IGHG1_target_
-0.825654	N-Ethylretinamide	RBP4	RBP4_carrier_
-0.825431	LGD-2226	AR	AR_target_
-0.825289	2-(1H-pyrrol-1-ylcarbonyl)benzene-1,3,5-triol	HSP90AA1	HSP90AA1_target_
-0.825176	9-Butyl-8-(2,5-Dimethoxy-Benzyl)-9h-Purin-6-Ylamine	HSP90AA1	HSP90AA1_target_
-0.824709	Buprenorphine	ABCB1	CYP2C8	CYP3A5	CYP3A7	CYP3A7	CYP2C9	OPRD1	CYP2D6	CYP2D6	ABCG2	OPRK1	CYP2C19	OPRM1	CYP2C18	CYP3A4	OPRL1	ABCB1_transporter_inhibitor	CYP2C8_enzyme_substrate	CYP3A5_enzyme_substrate	CYP3A7_enzyme_substrate	CYP3A7_enzyme_substrate	CYP2C9_enzyme_substrate	OPRD1_target_antagonist	CYP2D6_enzyme_substrate|inhibitor	CYP2D6_enzyme_substrate|inhibitor	ABCG2_transporter_inhibitor	OPRK1_target_antagonist	CYP2C19_enzyme_inhibitor	OPRM1_target_partial agonist	CYP2C18_enzyme_substrate	CYP3A4_enzyme_substrate|inhibitor	OPRL1_target_
-0.824375	4-Hydroxybutan-1-Aminium	PRSS3	PRSS3_target_
-0.82425	N-(1-BENZYL-3,3,3-TRIFLUORO-2,2-DIHYDROXY-PROPYL)-ACETAMIDE	CTRB1	CTRB1_target_
-0.823854	N'-(5-CHLORO-1,3-BENZODIOXOL-4-YL)-N-(3-MORPHOLIN-4-YLPHENYL)PYRIMIDINE-2,4-DIAMINE	EPHB4	EPHB4_target_
-0.823745	Atosiban	AVPR1B	AVPR2	AVPR1A	OXTR	AVPR1B_target_antagonist	AVPR2_target_antagonist	AVPR1A_target_antagonist	OXTR_target_antagonist
-0.823721	N,N'-DIPHENYLPYRAZOLO[1,5-A][1,3,5]TRIAZINE-2,4-DIAMINE	CSNK2A1	CSNK2A1_target_
-0.823578	Compound 18	ESR1	ESR1_target_
-0.823384	4-{4-[4-(3-AMINOPROPOXY)PHENYL]-1H-PYRAZOL-5-YL}-6-CHLOROBENZENE-1,3-DIOL	HSP90AB1	HSP90AB1_target_
-0.822013	Matuzumab	EGFR	EGFR_target_
-0.822013	Ractopamine	ESR1	ESR1_target_
-0.821953	Ethyl pyruvate	HMGB1	TNF	HMGB1_target_	TNF_target_
-0.82187	Ketodarolutamide	AR	AR_target_antagonist
-0.821676	4-bromo-6-(6-hydroxy-1,2-benzisoxazol-3-yl)benzene-1,3-diol	HSP90AA1	HSP90AA1_target_
-0.821676	H3B-8800	SF3B1	SF3B1_target_inhibitor
-0.8216	Budesonide	CYP2C9	ALB	CYP2B6	NR3C1	SERPINA6	ABCB11	ABCB1	SLC22A8	CYP1B1	SLCO1A2	CYP3A4	CYP2C8	CYP3A5	CYP3A7	CYP3A7	CYP2A6	ANXA1	CYP2C19	CYP2C9_enzyme_inducer	ALB_carrier_binder	CYP2B6_enzyme_inducer	NR3C1_target_antagonist	SERPINA6_carrier_binder	ABCB11_transporter_substrate	ABCB1_transporter_substrate	SLC22A8_transporter_substrate	CYP1B1_enzyme_inducer	SLCO1A2_transporter_substrate	CYP3A4_enzyme_substrate|inducer	CYP2C8_enzyme_inducer	CYP3A5_enzyme_inducer	CYP3A7_enzyme_substrate|inducer	CYP3A7_enzyme_substrate|inducer	CYP2A6_enzyme_inducer	ANXA1_target_substrate	CYP2C19_enzyme_inducer
-0.821139	Cilazaprilat	ACE	ACE_target_
-0.820364	Phenylethane Boronic Acid	CTRB1	CTRB1_target_
-0.819886	Diamino-N-[3-(1,3,2-dioxaborolan-2-yloxy)propyl]methaniminium	PRSS3	PRSS3_target_
-0.819529	D-Malic acid	CS	ME2	CS_target_	ME2_target_
-0.819461	Sipuleucel-T	ACPP	ACPP_target_other
-0.818263	Glycyrrhizic acid	CASP3	AKR1C2	AKR1C2	ABCB11	HSD11B1	NFKB1	LPL	TNF	ALB	AKR1C3	AKR1C4	CASP3_target_antagonist	AKR1C2_carrier_substrate	AKR1C2_carrier_substrate	ABCB11_transporter_substrate	HSD11B1_target_antagonist	NFKB1_target_translocation inhibitor	LPL_target_inducer	TNF_target_antagonist	ALB_carrier_substrate	AKR1C3_carrier_substrate	AKR1C4_carrier_substrate
-0.81806	Ibalizumab	CD4	CCR5	CXCR4	CD4_target_antagonist	CCR5_target_antagonist	CXCR4_target_antagonist
-0.817109	AVE9633	CYP3A4	CD33	CYP3A4_enzyme_inhibitor	CD33_target_
-0.816563	Tarenflurbil	IKBKG	IKBKG_target_
-0.816287	D-1-(4-chlorophenyl)-2-(acetamido)ethane boronic acid	CTRB1	CTRB1_target_
-0.816097	Hadacidin	ADSSL1	ADSSL1_target_
-0.815946	Trans-O-Hydroxy-Alpha-Methyl Cinnamate	CTRB1	CTRB1_target_
-0.815871	Homosalate	PGR	ESR1	AR	PGR_target_antagonist	ESR1_target_	AR_target_antagonist
-0.815213	AZD-9684	CPB2	CPB2_target_
-0.815059	Turpentine	MAPK1	MAPK1_target_
-0.814945	2-(1,3-benzodioxol-5-yl)-5-[(3-fluoro-4-methoxybenzyl)sulfanyl]-1,3,4-oxadiazole	GSK3B	GSK3B_target_
-0.814613	(2R,3R)-2,3-Dihydroxy-4-oxo-4-(propylamino)butanoic acid	ACPP	ACPP_target_
-0.814464	3-({4-[(5-chloro-1,3-benzodioxol-4-yl)amino]pyrimidin-2-yl}amino)benzenesulfonamide	EPHB4	EPHB4_target_
-0.814331	2-ACETYLAMINO-4-METHYL-PENTANOIC ACID (1-FORMYL-2-PHENYL-ETHYL)-AMIDE	CTRB1	CTRB1_target_
-0.81388	(2S)-1-(6H-INDOL-3-YL)-3-{[5-(7H-PYRAZOLO[3,4-C]PYRIDIN-5-YL)PYRIDIN-3-YL]OXY}PROPAN-2-AMINE	PRKACA	PRKACA_target_
-0.813505	Phenothiazine	AR	AR_target_
-0.813138	Tinzaparin	CXCL12	ITGA4	ADAMTS4	SERPINC1	CXCL12_target_binder	ITGA4_target_inhibitor	ADAMTS4_enzyme_inhibitor	SERPINC1_target_potentiator
-0.812752	Spironolactone	SRD5A3	SHBG	NR1I2	ABCB1	ABCB11	NR3C2	SLCO1A2	CYP11B1	ORM2	CYP11B2	NR3C1	PGR	AR	CYP17A1	ABCC2	CACNA1I	ALB	CYP2C8	SRD5A3_target_antagonist	SHBG_target_binder	NR1I2_target_	ABCB1_transporter_inducer	ABCB11_transporter_substrate	NR3C2_target_antagonist	SLCO1A2_transporter_inhibitor	CYP11B1_enzyme_inducer	ORM2_carrier_	CYP11B2_target_antagonist	NR3C1_target_antagonist	PGR_target_agonist	AR_target_antagonist	CYP17A1_target_antagonist	ABCC2_transporter_inducer	CACNA1I_target_inhibitor	ALB_carrier_	CYP2C8_enzyme_inhibitor
-0.811722	S-[(1-Hydroxy-2,2,5,5-tetramethyl-2,5-dihydro-1H-pyrrol-3-yl)methyl] methanesulfonothioate	EIF4E	CEACAM5	EIF4E_target_	CEACAM5_target_
-0.811501	Elacridar	ABCB1	ABCG2	ABCB1_transporter_inhibitor	ABCG2_transporter_inhibitor
-0.81147	4-(2-methoxyethoxy)-6-methylpyrimidin-2-amine	HSP90AA1	HSP90AA1_target_
-0.810248	Motexafin gadolinium	TXNRD1	RRM2	TXNRD2	TXNRD1_target_	RRM2_target_	TXNRD2_target_
-0.810213	Daclatasvir	CYP3A7	CYP3A7	CYP3A5	ABCG2	CYP3A4	CYP3A43	ABCB1	SLCO1B1	SLCO1B3	CYP3A7_enzyme_substrate	CYP3A7_enzyme_substrate	CYP3A5_enzyme_substrate	ABCG2_transporter_inhibitor	CYP3A4_enzyme_substrate	CYP3A43_enzyme_substrate	ABCB1_transporter_substrate|inhibitor	SLCO1B1_transporter_inhibitor	SLCO1B3_transporter_inhibitor
-0.809972	8-(2-Chloro-3,4,5-Trimethoxy-Benzyl)-9-Pent-4-Ylnyl-9h-Purin-6-Ylamine	HSP90AA1	HSP90AA1_target_
-0.809604	3-({4-[(5-CHLORO-1,3-BENZODIOXOL-4-YL)AMINO]PYRIMIDIN-2-YL}AMINO)BENZAMIDE	EPHB4	EPHB4_target_
-0.808801	S-23	AR	AR_target_
-0.808425	Aprinocarsen	PRKCA	PRKCA_target_
-0.807527	N-(4-AMINO-5-CYANO-6-ETHOXYPYRIDIN-2-YL)-2-(4-BROMO-2,5-DIMETHOXYPHENYL)ACETAMIDE	MAPK8IP1	MAPK8	MAPK8IP1_target_	MAPK8_target_
-0.807147	3-[[(METHYLAMINO)SULFONYL]AMINO]-2-OXO-6-PHENYL-N-[3,3,3-TRIFLUORO-1-(1-METHYLETHYL)-2-OXOPHENYL]-1(2H)-PYRIDINE ACETAMIDE	CELA1	CELA1_target_
-0.80686	[4-(1,3,2-Dioxaborolan-2-Yloxy)Methyl]Benzamidine	PRSS3	PRSS3_target_
-0.806518	Solabegron	ADRB3	ADRB3_target_agonist
-0.806478	{4-[(2S)-2-Acetamido-3-({(1S)-1-[3-carbamoyl-4-(cyclohexylmethoxy)phenyl]ethyl}amino)-3-oxopropyl]-2-phosphonophenoxy}acetic acid	LCK	LCK_target_
-0.806478	Polyestradiol phosphate	ESR1	ESR1_target_agonist
-0.806395	(2R,3R,4S)-3-(4-HYDROXYPHENYL)-4-METHYL-2-[4-(2-PYRROLIDIN-1-YLETHOXY)PHENYL]CHROMAN-6-OL	ESR1	ESR1_target_
-0.805657	2-[(2-methoxyethyl)amino]-4-(4-oxo-1,2,3,4-tetrahydro-9H-carbazol-9-yl)benzamide	HSP90AA1	HSP90AA1_target_
-0.804354	Rescinnamine	ACE	ACE_target_inhibitor
-0.803364	S-3-(4-FLUOROPHENOXY)-2-HYDROXY-2-METHYL-N-[4-NITRO-3-(TRIFLUOROMETHYL)PHENYL]PROPANAMIDE	AR	AR_target_
-0.802781	Brompheniramine	HRH1	CHRM2	CHRM1	CHRM5	CHRM3	CHRM4	HRH1_target_antagonist	CHRM2_target_antagonist	CHRM1_target_antagonist	CHRM5_target_antagonist	CHRM3_target_antagonist	CHRM4_target_antagonist
-0.802549	(5-hydroxyindolo[1,2-a]quinazolin-7-yl)acetic acid	CSNK2A1	CSNK2A1_target_
-0.802184	N'-(3-CHLORO-4-METHOXY-PHENYL)-N-(3,4,5-TRIMETHOXYPHENYL)-1,3,5-TRIAZINE-2,4-DIAMINE	EPHB4	EPHB4_target_
-0.801681	Zalutumumab	EGFR	EGFR_target_antagonist
-0.801422	8-(2,5-Dimethoxy-Benzyl)-2-Fluoro-9-Pent-9h-Purin-6-Ylamine	HSP90AA1	HSP90AA1_target_
-0.801339	9-Butyl-8-(2-Chloro-3,4,5-Trimethoxy-Benzyl)-9h-Purin-6-Ylamine	HSP90AA1	HSP90AA1_target_
-0.800545	L-1-(4-chlorophenyl)-2-(acetamido)ethane boronic acid	CTRB1	CTRB1_target_
-0.800199	Elbasvir	CYP3A5	ABCB1	CYP3A7	CYP3A7	CYP3A43	CYP3A4	CYP3A5_enzyme_substrate|inhibitor	ABCB1_transporter_substrate|inhibitor	CYP3A7_enzyme_substrate|inhibitor	CYP3A7_enzyme_substrate|inhibitor	CYP3A43_enzyme_substrate|inhibitor	CYP3A4_enzyme_substrate|inhibitor
-0.800175	2-(4-ETHYLPIPERAZIN-1-YL)-4-(PHENYLAMINO)PYRAZOLO[1,5-A][1,3,5]TRIAZINE-8-CARBONITRILE	CSNK2A1	CSNK2A1_target_
-0.799658	(5E)-14-CHLORO-15,17-DIHYDROXY-4,7,8,9,10,11-HEXAHYDRO-2-BENZOXACYCLOPENTADECINE-1,12(3H,13H)-DIONE	HSP90AB1	HSP90AB1_target_
-0.798496	Alvespimycin	HSP90AA1	HSP90AA1_target_inhibitor
-0.797978	3-[(4-AMINO-1-TERT-BUTYL-1H-PYRAZOLO[3,4-D]PYRIMIDIN-3-YL)METHYL]PHENOL	AR	AR_target_
-0.79751	4-guanidinobenzoic acid	CFB	CFB_target_
-0.797066	Balaglitazone	CYP2C8	CYP3A4	CYP2C8_enzyme_substrate|inhibitor	CYP3A4_enzyme_substrate
-0.796384	Stanozolol	AR	AR_target_agonist
-0.796097	Epicaptopril	ACE	ACE_target_
-0.794823	Balanol Analog 2	PRKACA	PRKACA_target_
-0.794823	8-(2-Chloro-3,4,5-Trimethoxy-Benzyl)-2-Fluoro-9-Pent-4-Ylnyl-9h-Purin-6-Ylamine	HSP90AA1	HSP90AA1_target_
-0.794823	5,8-Di-Amino-1,4-Dihydroxy-Anthraquinone	CSNK2A1	CSNK2A1_target_
-0.794671	Cladribine	RRM2B	POLE3	DCK	RRM2	RRM1	SLC28A3	POLE2	POLA1	POLE	PNP	POLE4	ABCG2	RRM2B_target_inhibitor	POLE3_target_inhibitor	DCK_enzyme_substrate	RRM2_target_inhibitor	RRM1_target_inhibitor	SLC28A3_transporter_	POLE2_target_inhibitor	POLA1_target_inhibitor	POLE_target_inhibitor	PNP_target_inducer	POLE4_target_inhibitor	ABCG2_transporter_substrate
-0.794299	(1R,3R)-5-[(2E)-3-{(1S,3R)-2,2,3-trimethyl-3-[6,6,6-trifluoro-5-hydroxy-5-(trifluoromethyl)hex-3-yn-1-yl]cyclopentyl}prop-2-en-1-ylidene]cyclohexane-1,3-diol	VDR	NCOA1	VDR_target_	NCOA1_target_
-0.794056	Sitagliptin	CYP2C8	ABCB1	DPP4	CYP3A4	SLC22A8	CYP2C8_enzyme_substrate	ABCB1_transporter_substrate	DPP4_target_inhibitor	CYP3A4_enzyme_substrate	SLC22A8_transporter_substrate
-0.79315	1-Testosterone	AR	AR_target_agonist
-0.79315	Compound 4-D	ESR1	ESR1_target_
-0.79315	S-{3-[(4-ANILINOQUINAZOLIN-6-YL)AMINO]-3-OXOPROPYL}-L-CYSTEINE	EGFR	EGFR_target_
-0.792785	4-[(10s,14s,18s)-18-(2-Amino-2-Oxoethyl)-14-(1-Naphthylmethyl)-8,17,20-Trioxo-7,16,19-Triazaspiro[5.14]Icos-11-En-10-Yl]Benzylphosphonic Acid	GRB2	GRB2_target_
-0.791624	Rindopepimut	EGFR	EGFR_target_
-0.791624	4-{[(1R,2S)-1,2-dihydroxy-2-methyl-3-(4-nitrophenoxy)propyl]amino}-2-(trifluoromethyl)benzonitrile	AR	AR_target_
-0.791363	Panitumumab	EGFR	EGFR_target_suppressor
-0.791363	N-[(2-AMINO-6-METHYLPYRIMIDIN-4-YL)METHYL]-3-{[(E)-(2-OXODIHYDROFURAN-3(2H)-YLIDENE)METHYL]AMINO}BENZENESULFONAMIDE	HSP90AA1	HSP90AA1_target_
-0.790985	Vibegron	ABCB1	ADRB3	CYP3A4	ABCB1_transporter_substrate	ADRB3_target_agonist	CYP3A4_enzyme_substrate
-0.790336	Necitumumab	EGFR	EGFR_target_antagonist
-0.790131	Nandrolone phenpropionate	AR	AR_target_agonist
-0.790131	(R)-3-BROMO-2-HYDROXY-2-METHYL-N-[4-NITRO-3-(TRIFLUOROMETHYL)PHENYL]PROPANAMIDE	AR	AR_target_
-0.790097	Dimetindene	HRH1	CHRM2	HRH1_target_antagonist	CHRM2_target_antagonist
-0.789955	2,3-DIPHENYL-N-(2-PIPERAZIN-1-YLETHYL)FURO[2,3-B]PYRIDIN-4-AMINE	LCK	LCK_target_
-0.789809	9-Butyl-8-(2,5-Dimethoxy-Benzyl)-2-Fluoro-9h-Purin-6-Ylamine	HSP90AA1	HSP90AA1_target_
-0.789809	(3AALPHA,4ALPHA,7ALPHA,7AALPHA)- 3A,4,7,7A-TETRAHYDRO-2-(4-NITRO-1-NAPHTHALENYL)-4,7-ETHANO-1H-ISOINDOLE-1,3(2H)-DIONE	AR	AR_target_
-0.789619	Clofarabine	DCK	RRM1	POLA1	ABCG2	DCK_enzyme_substrate	RRM1_target_inhibitor	POLA1_target_inhibitor	ABCG2_transporter_substrate
-0.789325	Sarpogrelate	HTR2A	HTR2C	HTR2A_target_inverse agonist	HTR2C_target_
-0.789164	4-CHLORO-6-(4-PIPERAZIN-1-YL-1H-PYRAZOL-5-YL)BENZENE-1,3-DIOL	HSP90AA1	HSP90AA1_target_
-0.788669	1-[4-(Octahydro-Pyrido[1,2-a]Pyrazin-2-Yl)-Phenyl]-2-Phenyl-1,2,3,4-Tetrahydro-Isoquinolin-6-Ol	ESR1	ESR1_target_
-0.788464	3-[(3-sec-butyl-4-hydroxybenzoyl)amino]azepan-4-yl 4-(2-hydroxy-5-methoxybenzoyl)benzoate	PRKACA	PRKACA_target_
-0.788334	Rivoglitazone	CYP2C8	CYP3A4	CYP2C8_enzyme_substrate|inhibitor	CYP3A4_enzyme_substrate
-0.788288	N-(2-chloro-6-methylphenyl)-8-[(3S)-3-methylpiperazin-1-yl]imidazo[1,5-a]quinoxalin-4-amine	LCK	LCK_target_
-0.787004	6-bromoindirubin-3'-oxime	GSK3B	GSK3B_target_
-0.786622	Pentanal	PRKACA	PRKACA_target_
-0.786622	N-(3-(8-CYANO-4-(PHENYLAMINO)PYRAZOLO[1,5-A][1,3,5]TRIAZIN-2-YLAMINO)PHENYL)ACETAMIDE	CSNK2A1	CSNK2A1_target_
-0.786622	Tideglusib	GSK3B	GSK3B_target_antagonist
-0.78636	4-(1,3-Benzodioxol-5-Yl)-5-(5-Ethyl-2,4-Dihydroxyphenyl)-2h-Pyrazole-3-Carboxylic Acid	HSP90AA1	HSP90AA1_target_
-0.786225	AR-AO-14418	GSK3B	GSK3B_target_
-0.785999	Ivacaftor	ABCB1	CYP3A5	CFTR	ORM1	CYP3A4	ALB	ABCB1_transporter_inhibitor	CYP3A5_enzyme_substrate	CFTR_target_potentiator	ORM1_carrier_carrier	CYP3A4_enzyme_substrate|inhibitor	ALB_carrier_carrier
-0.78548	Hydroxyzine	ALB	CYP3A5	ABCB1	CYP3A4	KCNH2	HRH1	CYP2D6	CYP2D6	ALB_carrier_substrate	CYP3A5_enzyme_substrate	ABCB1_transporter_substrate	CYP3A4_enzyme_substrate	KCNH2_target_inhibitor	HRH1_target_inverse agonist	CYP2D6_enzyme_inhibitor	CYP2D6_enzyme_inhibitor
-0.785436	Bupropion	SLC6A3	CYP2D6	CYP2D6	SLC22A2	CHRNA3	CYP2C9	CYP2E1	CYP2B6	SLC6A2	ORM1	HTR3A	SLC6A3_target_inhibitor	CYP2D6_enzyme_inhibitor	CYP2D6_enzyme_inhibitor	SLC22A2_transporter_inhibitor	CHRNA3_target_antagonist	CYP2C9_enzyme_substrate	CYP2E1_enzyme_substrate	CYP2B6_enzyme_substrate	SLC6A2_target_inhibitor	ORM1_carrier_antagonist	HTR3A_target_negative modulator
-0.785341	4-methyl-7,8-dihydro-5H-thiopyrano[4,3-d]pyrimidin-2-amine	HSP90AA1	HSP90AA1_target_
-0.785135	Tetrabromo-2-Benzotriazole	CSNK2A1	CSNK2A1_target_
-0.784959	1,8-Di-Hydroxy-4-Nitro-Anthraquinone	CSNK2A1	CSNK2A1_target_
-0.784959	2-AMINO-4-(2,4-DICHLOROPHENYL)-N-ETHYLTHIENO[2,3-D]PYRIMIDINE-6-CARBOXAMIDE	HSP90AA1	HSP90AA1_target_
-0.784779	3,8-DIBROMO-7-HYDROXY-4-METHYL-2H-CHROMEN-2-ONE	CSNK2A1	CSNK2A1_target_
-0.784654	Zinc trihydroxide	GSTM1	GSTM1_target_
-0.784176	Ocaperidone	DRD2	HTR2A	ADRA2B	HTR2C	ADRA1B	HRH1	ADRA2A	HTR2B	ADRA2C	ADRA1A	ADRA1D	DRD2_target_	HTR2A_target_	ADRA2B_target_	HTR2C_target_	ADRA1B_target_	HRH1_target_	ADRA2A_target_	HTR2B_target_	ADRA2C_target_	ADRA1A_target_	ADRA1D_target_
-0.783944	Riociguat	CYP2C8	ALB	CYP3A4	CYP1A1	CYP2J2	GUCY1A2	ABCG2	ORM1	CYP2C8_enzyme_substrate	ALB_carrier_substrate	CYP3A4_enzyme_substrate	CYP1A1_enzyme_substrate	CYP2J2_enzyme_substrate	GUCY1A2_target_agonist|stimulator	ABCG2_transporter_substrate	ORM1_carrier_substrate
-0.783476	Triglyme	FYN	PPIF	PFN2	FYN_target_	PPIF_target_	PFN2_target_
-0.783474	(5E,7S)-2-amino-7-(4-fluoro-2-pyridin-3-ylphenyl)-4-methyl-7,8-dihydroquinazolin-5(6H)-one oxime	HSP90AA1	HSP90AA1_target_
-0.783405	Tazemetostat	EZH1	CYP3A7	CYP3A7	ABCB1	CYP3A4	EZH2	SLC47A2	SLC47A1	ABCG2	EZH1_target_inhibitor	CYP3A7_enzyme_substrate	CYP3A7_enzyme_substrate	ABCB1_transporter_substrate	CYP3A4_enzyme_substrate	EZH2_target_inhibitor	SLC47A2_transporter_inhibitor	SLC47A1_transporter_inhibitor	ABCG2_transporter_substrate
-0.783384	(2S,3S)-3-FORMYL-2-({[(4-NITROPHENYL)SULFONYL]AMINO}METHYL)PENTANOIC ACID	CELA1	CELA1_target_
-0.78315	3-({2-[(2-AMINO-6-METHYLPYRIMIDIN-4-YL)ETHYNYL]BENZYL}AMINO)-1,3-OXAZOL-2(3H)-ONE	HSP90AA1	HSP90AA1_target_
-0.78315	8-BENZO[1,3]DIOXOL-,5-YLMETHYL-9-BUTYL-9H-	HSP90AA1	HSP90AA1_target_
-0.782889	Guvacine	SLC6A12	SLC6A1	SLC6A11	SLC6A13	SLC6A12_target_inhibitor	SLC6A1_target_inhibitor	SLC6A11_target_inhibitor	SLC6A13_target_inhibitor
-0.782889	Nipecotic acid	SLC36A1	SLC36A1_transporter_
-0.78202	LGD2941	AR	AR_target_
-0.781814	N,N-DIMETHYL-4-(4-PHENYL-1H-PYRAZOL-3-YL)-1H-PYRROLE-2-CARBOXAMIDE	MAPK1	MAPK1_target_
-0.781637	Boldenone	AR	AR_target_agonist
-0.781493	Amphetamine	SLC6A4	CYP2A6	ADRA2C	DRD2	MAOB	CARTPT	TAAR1	ADRB3	SLC6A2	SLC22A3	SLC6A3	MAOB	SLC18A2	SLC22A5	CYP2D6	CYP2D6	SLC6A4_target_binder	CYP2A6_enzyme_inhibitor	ADRA2C_target_agonist	DRD2_target_binder	MAOB_target_inhibitor	CARTPT_target_agonist	TAAR1_target_agonist	ADRB3_target_agonist	SLC6A2_target_stimulator	SLC22A3_transporter_substrate	SLC6A3_target_negative modulator	MAOB_target_inhibitor	SLC18A2_target_inhibitor	SLC22A5_transporter_substrate	CYP2D6_enzyme_substrate	CYP2D6_enzyme_substrate
-0.78107	Carfilzomib	PSMB9	PSMB10	PSMB5	ABCB1	PSMB1	PSMB8	PSMB2	PSMB9_target_inhibitor	PSMB10_target_inhibitor	PSMB5_target_inhibitor	ABCB1_transporter_substrate|inhibitor	PSMB1_target_inhibitor	PSMB8_target_inhibitor	PSMB2_target_inhibitor
-0.779979	Pegademase	GRB2	GRB2_target_binder
-0.779979	5-(2-PHENYLPYRAZOLO[1,5-A]PYRIDIN-3-YL)-1H-PYRAZOLO[3,4-C]PYRIDAZIN-3-AMINE	MAPK1	MAPK1_target_
-0.779831	(2S)-2-hydroxy-2-methyl-N-[4-nitro-3-(trifluoromethyl)phenyl]-3-(pentafluorophenoxy)propanamide	AR	AR_target_
-0.778942	6-(3-BROMO-2-NAPHTHYL)-1,3,5-TRIAZINE-2,4-DIAMINE	HSP90AA1	HSP90AA1_target_
-0.778707	Balanol Analog 1	PRKACA	PRKACA_target_
-0.778707	2-Phenyl-1-[4-(2-Piperidin-1-Yl-Ethoxy)-Phenyl]-1,2,3,4-Tetrahydro-Isoquinolin-6-Ol	ESR1	ESR1_target_
-0.778707	2-(CYCLOHEXYLMETHYLAMINO)-4-(PHENYLAMINO)PYRAZOLO[1,5-A][1,3,5]TRIAZINE-8-CARBONITRILE	CSNK2A1	CSNK2A1_target_
-0.778633	Olodaterol	ADRB2	CYP2C8	CYP2C9	ADRB2_target_agonist	CYP2C8_enzyme_substrate	CYP2C9_enzyme_substrate
-0.7785	(R)-Bicalutamide	AR	AR_target_
-0.778251	Cytidine	UCK2	UCK2	UCK2_target_	UCK2_target_
-0.778158	Canertinib	EGFR	EGFR_target_
-0.778145	(TERT-BUTYLOXYCARBONYL)-ALANYL-AMINO ETHYL-FORMAMIDE	CELA1	CELA1_target_
-0.778145	1,2,3-TRIHYDROXY-1,2,3,4-TETRAHYDROBENZO[A]PYRENE	POLK	POLK_target_
-0.775636	5-[1-(4-methoxyphenyl)-1H-benzimidazol-6-yl]-1,3,4-oxadiazole-2(3H)-thione	GSK3B	GSK3B_target_
-0.774942	Isocitric Acid	ACO2	IDH2	IDH1	ACO2_target_	IDH2_target_	IDH1_target_
-0.774932	2-({6-[(3-Chlorophenyl)amino]-9-isopropyl-9H-purin-2-yl}amino)ethanol	MERTK	CSNK1G1	MERTK_target_	CSNK1G1_target_
-0.774932	2-(6-HYDROXY-1,3-BENZOTHIAZOL-2-YL)-1,3-THIAZOL-4(5H)-ONE	ACSBG1	ACSBG1_target_
-0.774867	3-(2-AMINOQUINAZOLIN-6-YL)-4-METHYL-N-[3-(TRIFLUOROMETHYL)PHENYL]BENZAMIDE	LCK	LCK_target_
-0.774203	Rutin	CBR1	AKR1C3	CYP3A4	CBR1_target_	AKR1C3_target_	CYP3A4_enzyme_inhibitor
-0.77375	4-chloro-6-{5-[(2-morpholin-4-ylethyl)amino]-1,2-benzisoxazol-3-yl}benzene-1,3-diol	HSP90AA1	HSP90AA1_target_
-0.773542	2-chloro-4-{[(1R,3Z,7S,7aS)-7-hydroxy-1-(trifluoromethyl)tetrahydro-1H-pyrrolo[1,2-c][1,3]oxazol-3-ylidene]amino}-3-methylbenzonitrile	AR	AR_target_
-0.773216	(7S)-2-(2-aminopyrimidin-4-yl)-7-(2-fluoroethyl)-1,5,6,7-tetrahydro-4H-pyrrolo[3,2-c]pyridin-4-one	GSK3B	GSK3B_target_
-0.772921	Propylhexedrine	TAAR1	SLC18A2	TAAR1_target_agonist	SLC18A2_target_
-0.772893	2-amino-4-[2,4-dichloro-5-(2-pyrrolidin-1-ylethoxy)phenyl]-N-ethylthieno[2,3-d]pyrimidine-6-carboxamide	HSP90AA1	HSP90AA1_target_
-0.772338	(S)-N-(1-(3-CHLORO-4-FLUOROPHENYL)-2-HYDROXYETHYL)-4-(4-(3-CHLOROPHENYL)-1H-PYRAZOL-3-YL)-1H-PYRROLE-2-CARBOXAMIDE	MAPK1	MAPK1_target_
-0.772101	N-[(1R)-3-(4-HYDROXYPHENYL)-1-METHYLPROPYL]-2-(2-PHENYL-1H-INDOL-3-YL)ACETAMIDE	ESR1	ESR1_target_
-0.772051	Enzastaurin	AKT1	CHEK1	AURKA	PIK3R1	AURKB	PRKCB	CDK15	CHEK2	AKT1_target_	CHEK1_target_	AURKA_target_	PIK3R1_target_	AURKB_target_	PRKCB_target_	CDK15_target_	CHEK2_target_
-0.771893	N-[(1S)-2-AMINO-1-(2,4-DICHLOROBENZYL)ETHYL]-5-[2-(METHYLAMINO)PYRIMIDIN-4-YL]THIOPHENE-2-CARBOXAMIDE	PRKACA	PRKACA_target_
-0.771715	1-TERT-BUTYL-3-(2,5-DIMETHYLBENZYL)-1H-PYRAZOLO[3,4-D]PYRIMIDIN-4-AMINE	AR	AR_target_
-0.771567	(5Z)-12-CHLORO-13,15-DIHYDROXY-4,7,8,9-TETRAHYDRO-2-BENZOXACYCLOTRIDECINE-1,10(3H,11H)-DIONE	HSP90AB1	HSP90AB1_target_
-0.771449	AP1081	ESR1	ESR1_target_
-0.771238	Uridine 5'-triphosphate	UCK2	UCK2	UCK2_target_	UCK2_target_
-0.770691	Quinestrol	ESR1	ESR1_target_agonist|modulator
-0.770601	Tiagabine	CYP3A4	UGT1A1	SLC6A1	CYP3A4_enzyme_substrate	UGT1A1_enzyme_substrate	SLC6A1_target_inhibitor
-0.770454	3-(1H-indol-3-yl)-4-{1-[2-(1-methylpyrrolidin-2-yl)ethyl]-1H-indol-3-yl}-1H-pyrrole-2,5-dione	PRKACA	PRKACA_target_
-0.770454	N-(2,6-dimethylphenyl)-5-phenylimidazo[1,5-a]pyrazin-8-amine	LCK	LCK_target_
-0.770246	Dichlororibofuranosylbenzimidazole	CSNK2A1	CSNK2A1_target_
-0.769921	N-(4-ACETYLPHENYL)-5-(5-CHLORO-2,4-DIHYDROXYPHENYL)-1H-PYRAZOLE-4-CARBOXAMIDE	HSP90AA1	HSP90AA1_target_
-0.768273	Dimethylcurcumin	AR	AR_target_inhibitor
-0.768272	5-(2-hydroxyethyl)nonane-1,9-diol	ECE1	ECE1_target_
-0.767668	3-[3-(2,3-Dihydroxy-Propylamino)-Phenyl]-4-(5-Fluoro-1-Methyl-1h-Indol-3-Yl)-Pyrrole-2,5-Dione	GSK3B	GSK3B_target_
-0.767668	Olmutinib	EGFR	EGFR_target_inhibitor
-0.767639	N-{4-[(Carboxymethyl)carbamoyl]benzoyl}-L-valyl-N-[(3S)-1,1,1-trifluoro-4-methyl-2-oxo-3-pentanyl]-L-prolinamide	CELA1	CELA1_target_
-0.767376	(3aS)-3a-hydroxy-5-methyl-1-phenyl-1,2,3,3a-tetrahydro-4H-pyrrolo[2,3-b]quinolin-4-one	MYH14	MYH14_target_
-0.767166	Donepezil	BCHE	CYP2C9	ACHE	NOS1	HTR2A	NFKB1	CYP3A4	TNFAIP6	GRIN3B	IL1B	CYP2D6	CYP2D6	ABCG2	BCHE_target_inducer	CYP2C9_enzyme_substrate	ACHE_target_inhibitor	NOS1_target_inhibitor|inducer	HTR2A_target_inducer	NFKB1_target_inhibitor	CYP3A4_enzyme_substrate	TNFAIP6_target_inhibitor	GRIN3B_target_downregulator	IL1B_target_inhibitor|inducer	CYP2D6_enzyme_substrate	CYP2D6_enzyme_substrate	ABCG2_transporter_substrate
-0.766957	NP-50301	ESR1	ESR1_target_
-0.766778	Abexinostat	HDAC1	HDAC1_target_
-0.766511	(2S)-N-(4-cyano-3-iodophenyl)-3-(4-cyanophenoxy)-2-hydroxy-2-methylpropanamide	AR	AR_target_
-0.766394	3,4-Dichloroisocoumarin	CFD	CFD_target_
-0.76637	Fasudil	ROCK1	PKIA	ROCK2	PRKACA	ROCK1_target_	PKIA_target_	ROCK2_target_	PRKACA_target_
-0.765315	SB-409513	GSK3B	GSK3B_target_
-0.765135	Quinalizarin	CSNK2A1	CSNK2A1_target_
-0.765135	(3AS,4R,9BR)-4-(4-HYDROXYPHENYL)-1,2,3,3A,4,9B-HEXAHYDROCYCLOPENTA[C]CHROMEN-9-OL	ESR1	ESR1_target_
-0.764986	19-(cyclopropylamino)-4,6,7,15-tetrahydro-5H-16,1-(azenometheno)-10,14-(metheno)pyrazolo[4,3-o][1,3,9]triazacyclohexadecin-8(9H)-one	CSNK2A1	CSNK2A1_target_
-0.764935	Icatibant	BDKRB2	ANPEP	BDKRB2_target_antagonist	ANPEP_target_inhibitor
-0.764388	DIMETHYL-(4,5,6,7-TETRABROMO-1H-BENZOIMIDAZOL-2-YL)-AMINE	CSNK2A1	CSNK2A1_target_
-0.763884	5-(5-CHLORO-2,4-DIHYDROXYPHENYL)-N-ETHYL-4-(4-METHOXYPHENYL)-1H-PYRAZOLE-3-CARBOXAMIDE	HSP90AA1	HSP90AA1_target_
-0.762808	(3R)-3-ethyl-N-[(4-methylphenyl)sulfonyl]-L-aspartic acid	CELA1	CELA1_target_
-0.761856	(3E)-3-[(phenylamino)methylidene]dihydrofuran-2(3H)-one	HSP90AA1	HSP90AA1_target_
-0.761625	Asimadoline	OPRK1	OPRK1_target_
-0.76162	Parathyroid hormone	PTH2R	PTH1R	PTH2R_target_activator	PTH1R_target_activator
-0.761614	Azelnidipine	CACNB1	CYP3A4	CACNB1_target_agonist	CYP3A4_enzyme_substrate
-0.761188	Genistein	NR1I2	CYP1B1	CYP2C9	CYP1A2	TOP2A	ESR1	CYP3A4	ESRRB	CYP2C8	AKT1	ESR2	ESRRA	SLCO1B1	NCOA1	SLCO2B1	ABCC1	ABCG2	ABCB1	PTK2B	SHBG	TTR	GPER1	NCOA2	NR1I2_target_	CYP1B1_target_	CYP2C9_enzyme_inhibitor	CYP1A2_enzyme_substrate|inhibitor	TOP2A_target_	ESR1_target_	CYP3A4_enzyme_inducer	ESRRB_target_agonist	CYP2C8_enzyme_inhibitor	AKT1_target_	ESR2_target_	ESRRA_target_agonist	SLCO1B1_transporter_inhibitor	NCOA1_target_	SLCO2B1_transporter_inhibitor	ABCC1_transporter_inhibitor	ABCG2_transporter_inhibitor	ABCB1_transporter_inhibitor	PTK2B_target_	SHBG_target_	TTR_carrier_	GPER1_target_	NCOA2_target_
-0.760847	AP-22408	LCK	LCK_target_
-0.760213	Teniposide	CYP3A5	ABCC6	ABCC6	CYP2C19	CYP2C9	CYP3A4	TOP2A	ABCG2	CYP3A5_enzyme_substrate	ABCC6_transporter_substrate	ABCC6_transporter_substrate	CYP2C19_enzyme_substrate	CYP2C9_enzyme_inhibitor	CYP3A4_enzyme_substrate|inhibitor	TOP2A_target_inhibitor	ABCG2_transporter_substrate
-0.760068	(3R,5Z,8S,9S,11E)-8,9,16-TRIHYDROXY-14-METHOXY-3-METHYL-3,4,9,10-TETRAHYDRO-1H-2-BENZOXACYCLOTETRADECINE-1,7(8H)-DIONE	MAPK1	MAPK1_target_
-0.760005	Indacaterol	ABCB1	ADRB2	CYP3A4	UGT1A1	ABCB1_transporter_substrate	ADRB2_target_agonist	CYP3A4_enzyme_substrate	UGT1A1_enzyme_substrate
-0.75995	4-{[(2R)-2-(2-methylphenyl)pyrrolidin-1-yl]carbonyl}benzene-1,3-diol	HSP90AA1	HSP90AA1_target_
-0.759213	5-(5-CHLORO-2,4-DIHYDROXYPHENYL)-N-ETHYL-4-PIPERAZIN-1-YL-1H-PYRAZOLE-3-CARBOXAMIDE	HSP90AA1	HSP90AA1_target_
-0.759213	N-(2-chlorophenyl)-5-phenylimidazo[1,5-a]pyrazin-8-amine	LCK	LCK_target_
-0.759213	2-(4-CHLOROBENZYLAMINO)-4-(PHENYLAMINO)PYRAZOLO[1,5-A][1,3,5]TRIAZINE-8-CARBONITRILE	CSNK2A1	CSNK2A1_target_
-0.758974	Balanol	PRKACA	PRKACA_target_
-0.758974	BMS-564929	AR	AR_target_
-0.758583	1,8-Di-Hydroxy-4-Nitro-Xanthen-9-One	CSNK2A1	CSNK2A1_target_
-0.757651	6-CHLORO-9-HYDROXY-1,3-DIMETHYL-1,9-DIHYDRO-4H-PYRAZOLO[3,4-B]QUINOLIN-4-ONE	MAPK8IP1	MAPK8	MAPK8IP1_target_	MAPK8_target_
-0.757417	N-[2-(1-Formyl-2-Methyl-Propyl)-1-(4-Piperidin-1-Yl-but-2-Enoyl)-Pyrrolidin-3-Yl]-Methanesulfonamide	CELA1	CELA1_target_
-0.756924	Lasmiditan	ABCG2	ABCB1	HTR1F	SLC22A1	CYP2D6	CYP2D6	SLC47A2	SLC47A1	ABCG2_transporter_inhibitor	ABCB1_transporter_substrate|inhibitor	HTR1F_target_agonist	SLC22A1_transporter_inhibitor	CYP2D6_enzyme_inhibitor	CYP2D6_enzyme_inhibitor	SLC47A2_transporter_inhibitor	SLC47A1_transporter_inhibitor
-0.756679	Boldenone undecylenate	AR	AR_target_
-0.756396	Betamethasone	SERPINA6	NR3C1	CYP2B6	CYP19A1	ABCB1	CYP1B1	CYP3A4	CYP2C8	CYP3A5	ALB	CYP2A6	CYP2C9	CYP2C19	CYP3A7	CYP3A7	SERPINA6_carrier_	NR3C1_target_agonist	CYP2B6_enzyme_inducer	CYP19A1_enzyme_substrate|inhibitor	ABCB1_transporter_substrate	CYP1B1_enzyme_inducer	CYP3A4_enzyme_substrate|inducer	CYP2C8_enzyme_inducer	CYP3A5_enzyme_inducer	ALB_carrier_	CYP2A6_enzyme_inducer	CYP2C9_enzyme_inducer	CYP2C19_enzyme_inducer	CYP3A7_enzyme_	CYP3A7_enzyme_
-0.755746	Daratumumab	CD38	CD38_target_antibody
-0.75566	Y-27632	ROCK1	PKIA	ROCK2	PRKACA	ROCK1_target_	PKIA_target_	ROCK2_target_	PRKACA_target_
-0.754318	AGRO100	IKBKG	IKBKG_target_
-0.753896	Salmeterol	SLC22A2	ADRB3	CYP3A5	CYP3A7	CYP3A7	ADRB2	SLC22A1	CYP3A4	ADRB1	SLC22A3	ALB	ORM2	CYP2C8	SLC22A2_transporter_inhibitor	ADRB3_target_inverse agonist	CYP3A5_enzyme_substrate	CYP3A7_enzyme_substrate	CYP3A7_enzyme_substrate	ADRB2_target_agonist	SLC22A1_transporter_substrate|inhibitor	CYP3A4_enzyme_substrate	ADRB1_target_inverse agonist	SLC22A3_transporter_inhibitor	ALB_carrier_binder	ORM2_carrier_binder	CYP2C8_enzyme_inhibitor
-0.75349	N-[(4-HYDROXY-8-IODOISOQUINOLIN-3-YL)CARBONYL]GLYCINE	EGLN1	EGLN1_target_
-0.752707	Parecoxib	CYP2C9	PTGS2	LTF	CYP3A4	CYP2C9_enzyme_substrate	PTGS2_target_inhibitor	LTF_target_	CYP3A4_enzyme_substrate
-0.752238	8-(2,5-Dimethoxy-Benzyl)-2-Fluoro-9h-Purin-6-Ylamine	HSP90AA1	HSP90AA1_target_
-0.751885	CR665	OPRK1	OPRK1_target_
-0.75097	Cilnidipine	CACNA1B	CYP3A4	CACNA1A	CACNA1A	CACNA1B_target_antagonist	CYP3A4_enzyme_substrate	CACNA1A_target_antagonist	CACNA1A_target_antagonist
-0.750804	Iobenguane	SLC6A2	SLC6A2_transporter_substrate
-0.750277	4-(2,4-dichlorophenyl)-5-phenyldiazenyl-pyrimidin-2-amine	HSP90AA1	HSP90AA1_target_
-0.750151	Thonzylamine	HRH1	CHRM2	CHRM1	CHRM5	CHRM3	CHRM4	HRH1_target_antagonist	CHRM2_target_antagonist	CHRM1_target_antagonist	CHRM5_target_antagonist	CHRM3_target_antagonist	CHRM4_target_antagonist
-0.75003	humanized SMART Anti-IL-12 Antibody	IL12B	IL12B_target_
-0.750004	S-METHYL-4,5,6,7-TETRABROMO-BENZIMIDAZOLE	CSNK2A1	CSNK2A1_target_
-0.750004	(5E)-12-CHLORO-13,15-DIHYDROXY-4,7,8,9-TETRAHYDRO-2-BENZOXACYCLOTRIDECINE-1,10(3H,11H)-DIONE	HSP90AB1	HSP90AB1_target_
-0.750004	2-(4-HYDROXY-3-NITROPHENYL)ACETIC ACID	IGHG1	IGHG1	IGHG1	IGHG1_target_	IGHG1_target_	IGHG1_target_
-0.748985	(1aR,8S,13S,14S,15aR)-5,13,14-trihydroxy-3-methoxy-8-methyl-8,9,13,14,15,15a-hexahydro-6H-oxireno[k][2]benzoxacyclotetradecine-6,12(1aH)-dione	MAPK1	MAPK1_target_
-0.748509	Daidzin	ALDH2	ABCG2	ALDH2_target_	ABCG2_transporter_inhibitor
-0.748439	2-[4-(2,4-Dichlorophenoxy)Phenoxy]Propanoic Acid	ACACB	ACACB_target_
-0.748419	N-{[(2-Methyl-2-propanyl)oxy]carbonyl}-L-alanyl-L-alaninamide	CELA1	CELA1_target_
-0.747671	Licofelone	ALOX5	PLA2G2E	CYP2C9	PTGS2	CYP2C8	CYP2J2	UGT1A3	ALOX5_target_	PLA2G2E_target_	CYP2C9_enzyme_substrate	PTGS2_target_	CYP2C8_enzyme_substrate|inhibitor	CYP2J2_enzyme_substrate	UGT1A3_enzyme_substrate
-0.747455	Megestrol acetate	ABCB1	PGR	CYP3A4	NR3C1	ABCB1_transporter_inhibitor	PGR_target_agonist	CYP3A4_enzyme_substrate	NR3C1_target_agonist
-0.747299	Belimumab	TNFSF13B	TNFSF13B_target_neutralizer
-0.747107	Trodusquemine	SLC6A2	SLC6A3	PTPN1	SLC6A2_target_	SLC6A3_target_	PTPN1_target_
-0.747026	4-(1h-Imidazol-4-Yl)-3-(5-Ethyl-2,4-Dihydroxy-Phenyl)-1h-Pyrazole	HSP90AA1	HSP90AA1_target_
-0.746814	S-P-Nitrobenzyloxycarbonylglutathione	GLO1	GLO1_target_
-0.746215	Seliciclib	CDK1	PTGS2	MAPK1	CDK2	MAPK3	CDK7	CDK9	CSNK1E	CDK1_target_	PTGS2_enzyme_inhibitor	MAPK1_target_	CDK2_target_	MAPK3_target_	CDK7_target_	CDK9_target_	CSNK1E_target_
-0.746077	Lebrikizumab	IL13	IL13	IL13_target_	IL13_target_
-0.745357	2-[5-Methanesulfonylamino-2-(4-Aminophenyl)-6-Oxo-1,6-Dihydro-1-Pyrimidinyl]-N-(3,3,3-Trifluoro-1-Isopropyl-2-Oxopropyl)Acetamide	CELA1	CELA1_target_
-0.745184	Cordycepin Triphosphate	PAPOLA	PAPOLA_target_
-0.744442	Idronoxil	ENOX2	ENOX2_target_
-0.744396	Argatroban	CYP3A5	CYP3A4	ALB	F2	ORM2	CYP3A5_enzyme_substrate	CYP3A4_enzyme_substrate	ALB_carrier_binder	F2_target_inhibitor	ORM2_carrier_binder
-0.744151	Romiplostim	MPL	MPL_target_agonist
-0.744151	SOT-107	GLIPR1	GLIPR1_target_
-0.744116	9-Butyl-8-(3-Methoxybenzyl)-9h-Purin-6-Amine	HSP90AA1	HSP90AA1_target_
-0.744097	N-({4-[(1R)-4-[(2R,4S,5S)-2,4-diamino-6-oxohexahydropyrimidin-5-yl]-1-(2,2,2-trifluoro-1,1-dihydroxyethyl)butyl]phenyl}carbonyl)-L-glutamic acid	GART	GART_target_
-0.743661	Andarine	AR	AR_target_
-0.743032	Meclizine	HRH1	NR1I3	ALB	CYP2D6	CYP2D6	HRH1_target_antagonist	NR1I3_target_inverse agonist	ALB_carrier_binder	CYP2D6_enzyme_substrate	CYP2D6_enzyme_substrate
-0.742838	Silver	A2M	CP	ALB	A2M_target_binder	CP_target_binder	ALB_target_binder
-0.742545	Glibornuride	CYP2C9	CYP2C9_enzyme_substrate
-0.742497	Calusterone	AR	AR_target_
-0.742313	Tetrahydrogestrinone	AR	AR_target_
-0.741973	Mesoxalic acid	ME2	ME2_target_
-0.741658	Guanadrel	SLC6A2	SLC6A2_target_partial agonist
-0.741607	Ligandrol	AR	AR_target_antagonist|agonist
-0.741537	Azelaic acid	TYR	AKR1D1	TYR_target_inhibitor	AKR1D1_target_inhibitor
-0.740879	Archexin	AKT1	AKT1_target_
-0.739476	5,6-DIPHENYL-N-(2-PIPERAZIN-1-YLETHYL)FURO[2,3-D]PYRIMIDIN-4-AMINE	LCK	LCK_target_
-0.739262	Pelitinib	EGFR	EGFR_target_
-0.739262	Mibolerone	AR	AR_target_
-0.7391	Diisopropylphosphono Group	CFB	DPP4	CFB_target_	DPP4_target_
-0.738648	Vanoxerine	CYP3A4	SLC6A3	CYP3A4_enzyme_substrate	SLC6A3_target_
-0.738084	5-Mercapto-2-Nitro-Benzoic Acid	IL12B	IL12B_target_
-0.737647	4-(2-(1H-IMIDAZOL-4-YL)ETHYLAMINO)-2-(PHENYLAMINO)PYRAZOLO[1,5-A][1,3,5]TRIAZINE-8-CARBONITRILE	CSNK2A1	CSNK2A1_target_
-0.736068	Glycinamide Ribonucleotide	GART	GART_target_
-0.735154	Elacestrant	ESR1	ESR1_target_
-0.735126	Prednisolone acetate	NR3C1	SERPINA6	ABCB1	SLCO1A2	CYP3A4	ALB	NR3C1_target_agonist	SERPINA6_carrier_binder	ABCB1_transporter_substrate	SLCO1A2_transporter_inhibitor	CYP3A4_enzyme_substrate|inducer	ALB_carrier_binder
-0.73488	Propyl Gallate	ESR1	ESR1_target_
-0.733406	Sulfamoxole	CYP2C9	CYP2C9_enzyme_inhibitor
-0.732469	Naldemedine	CYP3A7	CYP3A7	OPRD1	OPRM1	ABCB5	OPRK1	UGT1A3	CYP3A7_enzyme_substrate	CYP3A7_enzyme_substrate	OPRD1_target_antagonist	OPRM1_target_antagonist	ABCB5_transporter_substrate	OPRK1_target_antagonist	UGT1A3_enzyme_substrate
-0.732123	Ketamine	SLC6A2	HTR2C	HTR1F	CYP2C8	CYP2C9	CHRM5	OPRD1	OPRK1	HTR3A	TACR1	GRIN3A	DRD2	NOS1	CYP3A4	CYP2B6	CHRNA7	CHRNA7	OPRM1	PTGS1	BCHE	SLC6A2_target_inhibitor	HTR2C_target_antagonist	HTR1F_target_antagonist	CYP2C8_enzyme_substrate	CYP2C9_enzyme_substrate	CHRM5_target_binder	OPRD1_target_binder	OPRK1_target_agonist	HTR3A_target_potentiator	TACR1_target_antagonist	GRIN3A_target_antagonist	DRD2_target_agonist|partial agonist	NOS1_target_inhibitor	CYP3A4_enzyme_substrate|inducer	CYP2B6_enzyme_substrate	CHRNA7_target_antagonist	CHRNA7_target_antagonist	OPRM1_target_binder	PTGS1_enzyme_substrate	BCHE_target_inhibitor
-0.731535	1,3-CYCLOHEXANEDIOL, 4-METHYLENE-5-[(2E)-[(1S,3AS,7AS)-OCTAHYDRO-1-(5-HYDROXY-5-METHYL-1,3-HEXADIYNYL)-7A-METHYL-4H-INDEN-4-YLIDENE]ETHYLIDENE]-, (1R,3S,5Z)	VDR	NCOA1	VDR_target_	NCOA1_target_
-0.731352	CoA-S-acetyl 5-bromotryptamine	AANAT	AANAT_target_
-0.731293	Coumarin 120	HDAC8	PPIF	HDAC8_target_	PPIF_target_
-0.731293	(2Z)-N-biphenyl-4-yl-2-cyano-3-cyclopropyl-3-hydroxyprop-2-enamide	DHODH	DHODH_target_
-0.731206	Tosedostat	LTA4H	LTA4H	NPEPPS	LTA4H_target_	LTA4H_target_	NPEPPS_target_
-0.73096	N-[4-(AMINOSULFONYL)BENZYL]-5-(5-CHLORO-2,4-DIHYDROXYPHENYL)-1H-PYRAZOLE-4-CARBOXAMIDE	HSP90AA1	HSP90AA1_target_
-0.730297	(S)-blebbistatin	MYH14	MYH14_target_
-0.73028	B-2-Octylglucoside	TGM3	RHO	TGM3_target_	RHO_target_
-0.730212	Carbutamide	CYP2C9	CYP2C9_enzyme_substrate
-0.730138	Tagraxofusp	IL3RA	ARL2	IL3RA_target_binder	ARL2_target_binder
-0.729473	5'-O-(N-Ethyl-Sulfamoyl)Adenosine	HINT1	HINT1_target_
-0.729473	N-sulfo-flavin mononucleotide	HAO1	HAO1_target_
-0.729406	[1-(3-CHLORO-2-FORMYL-PHENYLCARBAMOYL)-2-METHYL-PROPYL]-CARBAMIC ACID TERT-BUTYL ESTER	CELA1	CELA1_target_
-0.729153	ADL 10-0101	OPRK1	OPRK1_target_
-0.72914	Ulipristal	CYP1A2	ALB	CYP3A4	AR	NR3C1	ORM1	PGR	CYP1A2_enzyme_substrate	ALB_carrier_substrate	CYP3A4_enzyme_substrate	AR_target_	NR3C1_target_antagonist	ORM1_carrier_substrate	PGR_target_modulator
-0.728815	Artesunate	SLC22A8	UGT2B7	UGT1A9	CYP2A6	ABCB1	SLCO1B1	ALB	ABCG2	SLC22A8_transporter_inhibitor	UGT2B7_enzyme_substrate	UGT1A9_enzyme_substrate	CYP2A6_enzyme_substrate	ABCB1_transporter_substrate	SLCO1B1_transporter_inhibitor	ALB_carrier_binder	ABCG2_transporter_substrate
-0.728798	Oxaloacetate Ion	CS	SPR	CS_target_	SPR_target_
-0.728489	3,6-DIAMINO-5-CYANO-4-(4-ETHOXYPHENYL)THIENO[2,3-B]PYRIDINE-2-CARBOXAMIDE	HSP90AA1	HSP90AA1_target_
-0.728276	SR-123781A	SERPINC1	F2R	SERPINC1_target_	F2R_target_
-0.727992	methyl 4-(2,3-dihydroxy-5-methylphenoxy)-2-hydroxy-6-methylbenzoate	GLO1	GLO1_target_
-0.727178	2-methyl-3,5,7,8-tetrahydro-4H-thiopyrano[4,3-d]pyrimidin-4-one	PARP3	PARP3_target_
-0.727135	N-Ethylmaleimide	CLC	CLC_target_
-0.72676	Benzquinamide	HRH1	CHRM5	CHRM4	CHRM2	CHRM3	CHRM1	HRH1_target_antagonist	CHRM5_target_antagonist	CHRM4_target_antagonist	CHRM2_target_antagonist	CHRM3_target_antagonist	CHRM1_target_antagonist
-0.726038	(2S)-1-{[5-(1H-Indazol-5-yl)-3-pyridinyl]oxy}-3-(7aH-indol-3-yl)-2-propanamine	PRKACA	PRKACA_target_
-0.726038	5-(dodecylthio)-1H-1,2,3-triazole-4-carboxylic acid	HAO1	HAO1_target_
-0.72592	Epicriptine	DRD4	DRD4_target_agonist
-0.725703	Ambroxol acefyllinate	CYP3A7	CYP3A7	CYP3A7_enzyme_substrate	CYP3A7_enzyme_substrate
-0.725085	Iobenguane sulfate I-123	SLC6A2	SLC6A2_transporter_substrate
-0.72502	Irbesartan	ORM2	CYP3A4	CYP2C9	JUN	AGTR1	CYP2C8	PTGS1	ALB	UGT1A3	ORM2_carrier_binder	CYP3A4_enzyme_inhibitor	CYP2C9_enzyme_substrate	JUN_target_other/unknown	AGTR1_target_antagonist	CYP2C8_enzyme_substrate|inhibitor	PTGS1_enzyme_substrate	ALB_carrier_binder	UGT1A3_enzyme_substrate
-0.724988	Acetyl sulfisoxazole	CYP2C9	CYP2C9_enzyme_inhibitor
-0.724123	4-[3-(1,4-diazepan-1-ylcarbonyl)-4-fluorobenzyl]phthalazin-1(2H)-one	PARP3	PARP3_target_
-0.723915	5-(5-CHLORO-2,4-DIHYDROXYPHENYL)-N-ETHYL-4-(4-METHOXYPHENYL)ISOXAZOLE-3-CARBOXAMIDE	HSP90AA1	HSP90AA1_target_
-0.723889	MLN2222	CFB	CFB_target_
-0.723833	Larotrectinib	NTRK3	NTRK2	ABCB1	CYP3A4	NTRK1	ABCG2	NTRK3_target_inhibitor	NTRK2_target_inhibitor	ABCB1_transporter_substrate	CYP3A4_enzyme_substrate	NTRK1_target_inhibitor	ABCG2_transporter_substrate
-0.723679	Metahexamide	CYP2C9	CYP2C9_enzyme_substrate
-0.723196	Cytidine-5'-Monophosphate	UCK2	UCK2	CMPK1	UCK2_target_	UCK2_target_	CMPK1_target_
-0.723196	Ziconotide	CACNA1A	CACNA1A	CACNA1B	CACNA1A_target_inhibitor	CACNA1A_target_inhibitor	CACNA1B_target_inhibitor
-0.722951	Seletracetam	CACNA1B	GLRB	SV2A	CYP3A4	CACNA1B_target_blocker	GLRB_target_binding	SV2A_target_modulator	CYP3A4_enzyme_substrate
-0.722478	(2R)-3-{[(BENZYLAMINO)CARBONYL]AMINO}-2-HYDROXYPROPANOIC ACID	CELA1	CELA1_target_
-0.722478	5-methyl-N-[4-(trifluoromethyl)phenyl][1,2,4]triazolo[1,5-a]pyrimidin-7-amine	DHODH	DHODH_target_
-0.722393	Glucosamine	MMP9	IFNG	TNF	NFKB2	MMP9_target_antagonist	IFNG_target_	TNF_target_	NFKB2_target_antagonist
-0.722097	Thrombopoietin	MPL	MPL_target_
-0.721891	2,5-Dimethoxy-4-ethylthioamphetamine	HTR2A	HTR2C	HTR2A_target_agonist	HTR2C_target_agonist
-0.720273	Soraphen A	ACACB	ACACB_target_
-0.720229	Cytidine-5'-Triphosphate	UCK2	UCK2	UCK2_target_	UCK2_target_
-0.71943	Sumanirole	DRD4	DRD2	DRD3	DRD4_target_	DRD2_target_	DRD3_target_
-0.719187	Amibegron	ADRB3	ADRB3_target_
-0.718174	(9R,10R)-9-(S-glutathionyl)-10-hydroxy-9,10-dihydrophenanthrene	GSTP1	GSTM1	GSTP1_target_	GSTM1_target_
-0.716243	Adenosine-5'-ditungstate	HINT1	HINT1_target_
-0.716243	2,4-Dihydroxy-7-(Methyloxy)-2h-1,4-Benzoxazin-3(4h)-One	LCTL	LCTL_target_
-0.715996	Ketotifen	HRH1	PGD	HRH1_target_antagonist	PGD_target_inhibitor
-0.71586	3-({[(3S)-3,4-dihydroxybutyl]oxy}amino)-1H,2'H-2,3'-biindol-2'-one	GSK3B	CAMK4	GSK3B_target_	CAMK4_target_
-0.715384	S-(N-hydroxy-N-iodophenylcarbamoyl)glutathione	GLO1	GLO1_target_
-0.715374	Mirodenafil	CYP3A7	CYP3A7	CYP3A7_enzyme_substrate	CYP3A7_enzyme_substrate
-0.715081	Stearic acid	PLA2G2D	FABP3	ALB	PPARA	PLA2G2D_target_	FABP3_carrier_	ALB_carrier_	PPARA_target_
-0.713814	3-carboxamido-1,3,5(10)-estratrien-17(R)-spiro-2'(5',5'-dimethyl-6'oxo)tetrahydropyran	AKR1C3	AKR1C3_target_
-0.713698	Interferon gamma-1b	IFNGR1	IFNGR2	CYP1A2	IFNGR1_target_binder	IFNGR2_target_binder	CYP1A2_enzyme_inhibitor
-0.712402	(3aS)-3a-hydroxy-1-phenyl-1,2,3,3a-tetrahydro-4H-pyrrolo[2,3-b]quinolin-4-one	MYH14	MYH14_target_
-0.712155	Bioallethrin	CYP2C8	CACNA1A	CACNA1A	CACNA1I	CYP2C9	CACNA1I	CYP3A4	CYP2C19	SCN9A	CYP2C8_enzyme_substrate	CACNA1A_target_blocker	CACNA1A_target_blocker	CACNA1I_target_agonist	CYP2C9_enzyme_substrate	CACNA1I_target_blocker	CYP3A4_enzyme_substrate	CYP2C19_enzyme_substrate	SCN9A_target_modulator
-0.712135	(3aS)-3a-hydroxy-7-methyl-1-phenyl-1,2,3,3a-tetrahydro-4H-pyrrolo[2,3-b]quinolin-4-one	MYH14	MYH14_target_
-0.711991	Tropicamide	CHRM1	CHRM4	CHRM2	CHRM3	CHRM1_target_antagonist	CHRM4_target_antagonist	CHRM2_target_antagonist	CHRM3_target_antagonist
-0.711985	Chymopapain	PRG2	PRG2_target_degradation
-0.711737	Sulfadimethoxine	CYP2C9	CYP2C9_enzyme_inhibitor
-0.711664	Phenobarbital	CYP4B1	GABRA1	GRIN3B	CYP2C8	CYP3A5	CYP2C9	UGT2B7	CYP2C18	ABCC3	CYP3A4	CHRNA4	CYP2B6	UGT1A1	CYP3A7	CYP3A7	CYP2E1	ABCB11	ABCC2	ABCC1	GRIA2	CYP2C19	SLCO2A1	CYP2A6	CHRNA7	CHRNA7	GRIK2	NR1I2	CYP1A2	ABCB1	CYP1A1	CYP4B1_enzyme_inducer	GABRA1_target_potentiator	GRIN3B_target_antagonist	CYP2C8_enzyme_inducer	CYP3A5_enzyme_inducer	CYP2C9_enzyme_substrate|inducer	UGT2B7_enzyme_inducer	CYP2C18_enzyme_substrate	ABCC3_transporter_inducer	CYP3A4_enzyme_inducer	CHRNA4_target_antagonist	CYP2B6_enzyme_inducer	UGT1A1_enzyme_inducer	CYP3A7_enzyme_inducer	CYP3A7_enzyme_inducer	CYP2E1_enzyme_substrate|inducer	ABCB11_transporter_inducer	ABCC2_transporter_inducer
-0.711493	Telotristat ethyl	TPH2	TPH1	TPH2_target_antagonist	TPH1_target_antagonist
-0.710832	Guanethidine	SLC6A2	SLC6A2_target_inducer
-0.710411	Opaganib	SPHK2	SPHK2_target_inhibitor
-0.710159	Aluminum chloride	GLUD1	GLUD1_target_inactivator
-0.709846	Fluindione	CYP2C9	CYP2C9_enzyme_substrate
-0.709783	Monobenzone	TYR	TYR_target_inhibitor
-0.70952	Montelukast	CYSLTR1	CYP2A6	ALOX5	CYP2C9	CYP3A4	CYP2C8	PTGS1	SLCO2B1	CYSLTR1_target_antagonist	CYP2A6_enzyme_substrate	ALOX5_target_other/unknown	CYP2C9_enzyme_substrate	CYP3A4_enzyme_substrate	CYP2C8_enzyme_substrate|inhibitor	PTGS1_enzyme_substrate	SLCO2B1_transporter_substrate
-0.709113	(2-BROMOETHYL)(2-'FORMYL-4'-AMINOPHENYL) ACETATE	CELA1	CELA1_target_
-0.707923	Isoprenaline	CYP1A1	MAPK1	ADRB2	PIK3R2	PIK3R3	ADRB3	PIK3R1	ADRB1	SOD1	CYP1A1_enzyme_inhibitor	MAPK1_target_inducer	ADRB2_target_agonist	PIK3R2_target_agonist	PIK3R3_target_agonist	ADRB3_target_agonist	PIK3R1_target_agonist	ADRB1_target_agonist	SOD1_target_
-0.707858	Rosiglitazone	CYP2A6	CYP2D6	CYP2D6	ABCB11	ALB	CYP2C9	PPARG	CYP3A4	ACSL4	SLCO1B1	CYP2C8	RXRB	PTGS1	PPARA	RXRA	PPARD	CYP1A2	RXRG	CYP2A6_enzyme_inhibitor	CYP2D6_enzyme_inhibitor	CYP2D6_enzyme_inhibitor	ABCB11_transporter_substrate	ALB_carrier_substrate	CYP2C9_enzyme_substrate	PPARG_target_agonist	CYP3A4_enzyme_substrate	ACSL4_target_inhibitor	SLCO1B1_transporter_inhibitor	CYP2C8_enzyme_substrate|inhibitor	RXRB_target_	PTGS1_enzyme_substrate	PPARA_target_	RXRA_target_	PPARD_target_	CYP1A2_enzyme_inhibitor	RXRG_target_
-0.707126	Trimetrexate	DHFR	SLC19A1	SLC19A1	DHFR_enzyme_substrate|inhibitor	SLC19A1_transporter_substrate	SLC19A1_transporter_substrate
-0.706437	N-[(1S)-1-(aminocarbonyl)-4-(ethanimidoylamino)butyl]benzamide	PADI4	PADI4_target_
-0.705954	Moxonidine	NISCH	ADRA2A	NISCH_target_agonist	ADRA2A_target_agonist
-0.705512	Lactic acid	SLCO2A1	SLC16A1	SLC16A7	SLC16A10	SLCO2B1	SLC16A3	SLC16A3	SLCO2A1_transporter_inhibitor	SLC16A1_transporter_substrate|inhibitor	SLC16A7_transporter_substrate|inhibitor	SLC16A10_transporter_substrate|inhibitor	SLCO2B1_transporter_substrate|inhibitor	SLC16A3_transporter_substrate	SLC16A3_transporter_substrate
-0.703779	N-acetylserotonin	SPR	SPR_target_
-0.703688	Alprazolam	GABRG3	CYP3A7	CYP3A7	CYP3A5	CYP2C9	CYP3A4	ALB	ORM2	GABRG3_target_ligand	CYP3A7_enzyme_substrate	CYP3A7_enzyme_substrate	CYP3A5_enzyme_substrate	CYP2C9_enzyme_substrate	CYP3A4_enzyme_substrate	ALB_carrier_binder	ORM2_carrier_binder
-0.702792	m-Chlorophenylpiperazine	HTR2C	HTR2C_target_agonist
-0.70256	(+)-Rutamarin alcohol	GAPDHS	GAPDHS_target_
-0.7021	Biopterin	DHFR	SPR	PTS	DHFR_target_	SPR_target_	PTS_target_
-0.701928	Mant-Adp	MYH14	MYH14_target_
-0.701438	Haloxyfop-P	ACACB	ACACB_target_
-0.701438	trifluoro-[hydroxy-[hydroxy-[2-(N-methyl-2-nitro-anilino)ethoxy]phosphoryl]oxy-phosphoryl]oxy-beryllium(1-)	MYH14	MYH14_target_
-0.701189	Cintredekin Besudotox	IL13	IL13_target_
-0.700136	Azatadine	HRH1	CYP3A4	HRH1_target_antagonist	CYP3A4_enzyme_inducer
-0.698317	Morpholine-4-Carboxylic Acid [1-(2-Benzylsulfanyl-1-Formyl-Ethylcarbamoyl)-2-Phenyl-Ethyl]-Amide	CTSS	CTSS_target_
-0.69723	Bepotastine	HRH1	HRH1_target_antagonist
-0.69687	Sufentanil	OPRM1	OPRD1	CYP3A4	OPRK1	OPRM1_target_agonist	OPRD1_target_agonist	CYP3A4_enzyme_substrate	OPRK1_target_
-0.696606	4-Bromo-2,5-dimethoxyphenethylamine	HTR2A	HTR2C	HTR2A_target_partial agonist	HTR2C_target_partial agonist
-0.695869	Faricimab	VEGFA	ANGPT2	VEGFA_target_antagonist	ANGPT2_target_antagonist
-0.695826	Invert sugar	SLC2A5	SLC2A2	GCK	SLC2A5_transporter_substrate	SLC2A2_transporter_substrate	GCK_enzyme_substrate
-0.695826	Pramocaine	SCN9A	SCN9A_target_blocker
-0.695818	Tartronate	ME3	ME2	ME3_target_	ME2_target_
-0.695603	Prednisolone	NR3C1	SERPINA6	ABCB1	SLCO1A2	CYP3A4	ALB	NR3C1_target_agonist	SERPINA6_carrier_binder	ABCB1_transporter_substrate	SLCO1A2_transporter_inhibitor	CYP3A4_enzyme_substrate|inducer	ALB_carrier_binder
-0.694451	Volanesorsen	APOC3	APOC3_target_inhibitor|antisense oligonucleotide
-0.693014	Myristoyl-Coa	NMT1	NMT2	NMT1_target_	NMT2_target_
-0.692952	SB-559448	MPL	MPL_target_
-0.692714	METHYL(2-ACETOXY-2-(2-CARBOXY-4-AMINO-PHENYL))ACETATE	CELA1	CELA1_target_
-0.692018	2-Aminobenzyl alcohol	CFD	CFD_target_
-0.691621	Carbinoxamine	HRH1	HRH1_target_antagonist
-0.691056	XEN2174	SLC6A2	SLC6A2_target_
-0.690374	Triphosphoric acid	PAPOLA	PAPOLA_target_
-0.690362	N-(1-CYANOCYCLOPROPYL)-3-({[(2S)-5-OXOPYRROLIDIN-2-YL]METHYL}SULFONYL)-N~2~-[(1S)-2,2,2-TRIFLUORO-1-(4-FLUOROPHENYL)ETHYL]-L-ALANINAMIDE	CTSS	CTSS_target_
-0.689283	3-(6-HYDROXY-NAPHTHALEN-2-YL)-BENZO[D]ISOOXAZOL-6-OL	NCOA1	ESR2	NCOA1_target_	ESR2_target_
-0.687963	Netoglitazone	CYP2C8	CYP3A4	CYP2C8_enzyme_substrate|inhibitor	CYP3A4_enzyme_substrate
-0.687865	(1R)-2-[(CYANOMETHYL)AMINO]-1-({[2-(DIFLUOROMETHOXY)BENZYL]SULFONYL}METHYL)-2-OXOETHYL MORPHOLINE-4-CARBOXYLATE	CTSS	CTSS_target_
-0.687609	Chloropyramine	HRH1	HRH1_target_antagonist
-0.686892	Alanosine	ADSS	ADSSL1	SLC7A11	ADSS_target_	ADSSL1_target_	SLC7A11_transporter_
-0.686014	Ivabradine	CYP3A4	HCN2	CYP3A4_enzyme_substrate	HCN2_target_inhibitor
-0.68344	Foreskin keratinocyte (neonatal)	IL1B	CSF2RA	FGFR2	IFNG	VEGFA	FGF1	EGFR	TGFB1	PDGFRA	TGFBR2	TNF	IL6	IL1B_target_agonist	CSF2RA_target_agonist	FGFR2_target_agonist	IFNG_target_agonist	VEGFA_target_agonist	FGF1_target_agonist	EGFR_target_agonist	TGFB1_target_agonist	PDGFRA_target_agonist	TGFBR2_target_agonist	TNF_target_agonist	IL6_target_agonist
-0.682681	Darunavir	ALB	ABCB1	SLCO1B1	CYP2D6	CYP2D6	CYP3A4	ORM1	ALB_carrier_substrate	ABCB1_transporter_inhibitor|inducer	SLCO1B1_transporter_inhibitor	CYP2D6_enzyme_inhibitor	CYP2D6_enzyme_inhibitor	CYP3A4_enzyme_substrate|inhibitor	ORM1_carrier_substrate
-0.682088	Cumidine	CELA1	CELA1_target_
-0.681644	Danaparoid	SERPINC1	SERPINC1_target_positive allosteric modulator
-0.681021	2'-Deoxy-2'-[(3,5-dimethoxybenzoyl)amino]-N-[(1R)-1,2,3,4-tetrahydro-1-naphthalenyl]adenosine	GAPDHS	GAPDHS_target_
-0.680591	Procyclidine	CHRM2	CHRM4	CHRM3	CHRM1	CHRM2_target_antagonist	CHRM4_target_antagonist	CHRM3_target_antagonist	CHRM1_target_antagonist
-0.680533	S-Benzylcysteine	MGMT	MGMT_target_
-0.680344	Methdilazine	HRH1	HRH1_target_antagonist
-0.680067	Lorlatinib	ALK	CYP2B6	CYP2C8	CYP3A5	CYP2C19	CYP3A7	CYP3A7	UGT1A3	ALK_target_inhibitor	CYP2B6_enzyme_inducer	CYP2C8_enzyme_substrate	CYP3A5_enzyme_substrate	CYP2C19_enzyme_substrate	CYP3A7_enzyme_substrate|inhibitor	CYP3A7_enzyme_substrate|inhibitor	UGT1A3_enzyme_substrate
-0.679554	Lenalidomide	CRBN	ABCB1	TNFSF11	CDH5	PTGS2	CRBN_target_inhibitor	ABCB1_transporter_substrate	TNFSF11_target_inhibitor	CDH5_target_antagonist	PTGS2_target_negative modulator
-0.678985	N~2~-1,3-BENZOXAZOL-2-YL-3-CYCLOHEXYL-N-{2-[(4-METHOXYPHENYL)AMINO]ETHYL}-L-ALANINAMIDE	CTSS	CTSS_target_
-0.678803	Nitazoxanide	SLC19A1	SLC19A1	SLC19A1_carrier_	SLC19A1_carrier_
-0.678594	Aripiprazole lauroxil	ADRA1B	CHRM1	HTR7	ALB	HTR1B	CHRM2	CYP3A7	CYP3A7	CHRM4	CHRM5	CYP3A4	ADRA2A	HTR3A	DRD3	ADRA2B	CYP3A5	HTR1D	CHRM3	HTR1A	ADRA1A	HTR1E	DRD4	HTR6	HTR2C	HTR2A	DRD1	DRD5	DRD2	ADRA2C	HRH1	CYP2D6	CYP2D6	ADRA1B_target_antagonist	CHRM1_target_	HTR7_target_	ALB_carrier_binder	HTR1B_target_	CHRM2_target_	CYP3A7_enzyme_substrate	CYP3A7_enzyme_substrate	CHRM4_target_	CHRM5_target_	CYP3A4_enzyme_substrate	ADRA2A_target_	HTR3A_target_	DRD3_target_	ADRA2B_target_	CYP3A5_enzyme_substrate
-0.67854	Magnesium sulfate	CACNA1A	CACNA1A	CACNA1A_target_blocker|inactivator	CACNA1A_target_blocker|inactivator
-0.678135	Eplivanserin	HTR2A	HTR2C	HTR2A_target_	HTR2C_target_
-0.677276	Sulfapyridine	CYP2C9	CYP2C9_enzyme_inhibitor
-0.676716	Triprolidine	HRH1	HRH1_target_antagonist
-0.675979	(2S,3S)-3-FORMYL-2-({[(4-METHYLPHENYL)SULFONYL]AMINO}METHYL)PENTANOIC ACID	CELA1	CELA1_target_
-0.675901	Hexocyclium	CHRM1	CHRM3	CHRM2	CHRM4	CHRM1_target_antagonist	CHRM3_target_antagonist	CHRM2_target_antagonist	CHRM4_target_antagonist
-0.675208	N-[(1S)-2-{[(1R)-2-(benzyloxy)-1-cyano-1-methylethyl]amino}-1-(cyclohexylmethyl)-2-oxoethyl]morpholine-4-carboxamide	CTSS	CTSS_target_
-0.6729	Dienogest	AR	PGR	CYP3A4	AR_target_antagonist	PGR_target_agonist	CYP3A4_enzyme_substrate
-0.67273	Aleglitazar	PPARA	PPARG	NCOA1	PPARA_target_agonist	PPARG_target_agonist	NCOA1_target_
-0.672692	Sulfisoxazole	CYP2C9	CYP2C9_enzyme_inhibitor
-0.672344	N-[1-(AMINOMETHYL)CYCLOPROPYL]-3-(BENZYLSULFONYL)-N~2~-[(1S)-2,2,2-TRIFLUORO-1-(4-HYDROXYPHENYL)ETHYL]-L-ALANINAMIDE	CTSS	CTSS_target_
-0.671969	N-naphthalen-1-ylmethyl-2'-[3,5-dimethoxybenzamido]-2'-deoxy-adenosine	GAPDHS	GAPDHS_target_
-0.671875	Aniline	KLK1	CYP2E1	ALB	KLK1_target_	CYP2E1_enzyme_substrate	ALB_target_
-0.671431	Digoxin	SLCO1B1	ABCB11	SLCO4C1	ABCB1	SLC51B	ATP1A1	CYP11A1	SLCO1A2	SLC51A	SLCO1B1_transporter_substrate|inhibitor	ABCB11_transporter_substrate	SLCO4C1_transporter_substrate	ABCB1_transporter_substrate|inhibitor|inducer	SLC51B_transporter_substrate	ATP1A1_target_inhibitor	CYP11A1_enzyme_inhibitor	SLCO1A2_transporter_substrate	SLC51A_transporter_substrate
-0.670588	Biricodar	ABCB5	ABCG2	ABCC1	ABCB1	ABCB5_target_	ABCG2_target_	ABCC1_target_	ABCB1_transporter_inhibitor
-0.670164	Urelumab	TNFRSF9	TNFRSF9_target_
-0.669904	Bafilomycin B1	ATP6V1A	ATP6V1A_target_inhibitor
-0.668916	4-(4-HYDROXYPHENYL)-1-NAPHTHALDEHYDE OXIME	NCOA1	ESR2	NCOA1_target_	ESR2_target_
-0.66868	Alfacalcidol	GC	RXRA	CYP27B1	VDR	GC_carrier_substrate	RXRA_target_	CYP27B1_target_	VDR_target_agonist
-0.667974	Meloxicam	PTGS1	PTGS2	CYP2C8	CYP2C9	CYP3A4	PGD	ABCC4	ALB	PTGS1_target_inhibitor	PTGS2_target_inhibitor	CYP2C8_enzyme_substrate	CYP2C9_enzyme_substrate	CYP3A4_enzyme_substrate	PGD_enzyme_inhibitor	ABCC4_transporter_binder	ALB_carrier_
-0.667026	Tienilic acid	CYP2C9	CYP2C9_enzyme_inhibitor
-0.665527	Morpholine-4-Carboxylic Acid [1s-(2-Benzyloxy-1r-Cyano-Ethylcarbamoyl)-3-Methyl-Butyl]Amide	CTSS	CTSS_target_
-0.665064	Dezocine	OPRM1	OPRK1	OPRM1_target_agonist	OPRK1_target_antagonist
-0.665064	V1003	OPRK1	OPRM1	OPRK1_target_	OPRM1_target_
-0.664732	Ergocalciferol	CYP27B1	CYP11A1	CACNA1I	RPE	CYP2R1	GC	CYP24A1	VDR	CYP27A1	CYP27B1_enzyme_substrate	CYP11A1_enzyme_substrate	CACNA1I_target_inducer	RPE_enzyme_substrate	CYP2R1_enzyme_substrate	GC_carrier_binder	CYP24A1_enzyme_substrate	VDR_target_agonist	CYP27A1_enzyme_substrate
-0.66462	[(1S)-1-(5-CHLORO-1-BENZOTHIEN-3-YL)-2-(2-NAPHTHYLAMINO)-2-OXOETHYL]PHOSPHONIC ACID	CMA1	CMA1_target_
-0.663863	Sulodexide	SERPIND1	SERPINC1	SERPIND1_target_agonist	SERPINC1_target_potentiator
-0.663446	Secretin human	SCTR	SCTR_target_ligand
-0.662969	Pipamperone	ADRA2A	DRD3	DRD2	ADRA1D	HTR2A	DRD4	HTR2B	DRD1	ADRA2A_target_antagonist	DRD3_target_	DRD2_target_antagonist	ADRA1D_target_antagonist	HTR2A_target_agonist	DRD4_target_antagonist	HTR2B_target_	DRD1_target_antagonist
-0.661916	Lumiliximab	FCER2	FCER2_target_
-0.66166	SC-236	PTGS2	RELA	PTGS2_target_inhibitor	RELA_target_inhibitor
-0.660585	Oxycodone	CYP3A5	CYP3A4	OPRD1	OPRM1	ALB	OPRK1	ORM2	CYP2D6	CYP2D6	CYP3A5_enzyme_substrate	CYP3A4_enzyme_substrate	OPRD1_target_agonist	OPRM1_target_agonist	ALB_carrier_binder	OPRK1_target_agonist	ORM2_carrier_binder	CYP2D6_enzyme_substrate	CYP2D6_enzyme_substrate
-0.659622	N-[1-(AMINOMETHYL)CYCLOPROPYL]-3-(MORPHOLIN-4-YLSULFONYL)-N~2~-[(1S)-2,2,2-TRIFLUORO-1-(4-FLUOROPHENYL)ETHYL]-L-ALANINAMIDE	CTSS	CTSS_target_
-0.656564	CoA-s-acetyl tryptamine	AANAT	AANAT_target_
-0.656278	CoA-S-trimethylene-acetyl-tryptamine	AANAT	AANAT_target_
-0.656045	Acrivastine	HRH1	HRH1_target_antagonist
-0.655891	Clofedanol	HRH1	HRH1_target_antagonist
-0.655467	Glipizide	ABCB11	CYP2C9	PPARG	ABCC8	ALB	UGT1A1	ABCB11_transporter_substrate	CYP2C9_enzyme_substrate	PPARG_target_agonist	ABCC8_target_inhibitor	ALB_carrier_binder	UGT1A1_enzyme_substrate
-0.655452	(2S)-2-amino-5-oxo-5-[(4-phenylmethoxyphenyl)amino]pentanoic acid	LTA4H	LTA4H	LTA4H_target_	LTA4H_target_
-0.65396	Imidafenacin	ORM2	ALB	CHRM2	CHRM3	CYP3A4	UGT1A4	CHRM1	ORM2_carrier_substrate	ALB_carrier_substrate	CHRM2_target_antagonist	CHRM3_target_antagonist	CYP3A4_enzyme_substrate	UGT1A4_enzyme_substrate	CHRM1_target_antagonist
-0.652559	Valdecoxib	PTGS2	UGT1A9	CA2	CYP3A4	CA3	CYP2C9	PTGS2_target_inhibitor	UGT1A9_enzyme_substrate	CA2_target_inhibitor	CYP3A4_enzyme_substrate	CA3_target_inhibitor	CYP2C9_enzyme_substrate|inhibitor
-0.652499	Antithrombin III human	SERPINC1	SERPINC1_target_agonist
-0.652035	Opium	CYP3A4	OPRD1	OPRM1	B2M	ALB	OPRK1	CYP2D6	CYP2D6	CYP3A4_enzyme_substrate	OPRD1_target_agonist	OPRM1_target_agonist	B2M_carrier_binder	ALB_carrier_binder	OPRK1_target_agonist	CYP2D6_enzyme_substrate	CYP2D6_enzyme_substrate
-0.651975	Bethanechol	CHRM2	CHRM1	CHRM4	CHRM3	CHRM2_target_agonist	CHRM1_target_	CHRM4_target_	CHRM3_target_
-0.651875	Naltrexone	OPRD1	OPRM1	OPRK1	SIGMAR1	UGT1A1	OPRD1_target_antagonist	OPRM1_target_antagonist	OPRK1_target_antagonist	SIGMAR1_target_antagonist	UGT1A1_enzyme_substrate
-0.651811	Sucrose	ACTA1	LYZ	ATOX1	RTCB	TAS1R2	ACTA1_target_	LYZ_target_	ATOX1_target_	RTCB_target_	TAS1R2_target_
-0.650489	(Z)-3-BENZYL-5-(2-HYDROXY-3-NITROBENZYLIDENE)-2-THIOXOTHIAZOLIDIN-4-ONE	NMT2	NMT2_target_
-0.650111	IRL-1620	EDNRB	EDNRB_target_
-0.649778	Dotatate gallium Ga-68	SSTR2	SSTR2_target_binder
-0.649282	Desloratadine	HRH1	ABCB1	HRH1_target_antagonist	ABCB1_transporter_inhibitor
-0.64922	Astemizole	HRH1	ABCB1	ABCB11	CYP3A7	CYP3A7	CYP3A5	KCNH2	CYP2J2	KCNH1	CYP3A4	MAPT	CYP2D6	CYP2D6	HRH1_target_antagonist	ABCB1_transporter_inhibitor	ABCB11_transporter_substrate	CYP3A7_enzyme_substrate	CYP3A7_enzyme_substrate	CYP3A5_enzyme_substrate	KCNH2_target_inhibitor	CYP2J2_enzyme_substrate	KCNH1_target_	CYP3A4_enzyme_substrate|inhibitor	MAPT_target_	CYP2D6_enzyme_substrate	CYP2D6_enzyme_substrate
-0.646222	N-[(1S)-1-{1-[(1R,3E)-1-ACETYLPENT-3-EN-1-YL]-1H-1,2,3-TRIAZOL-4-YL}-1,2-DIMETHYLPROPYL]BENZAMIDE	CTSS	CTSS_target_
-0.645939	Hyaluronidase (ovine)	TGFB1	ALB	TGFB1_target_inhibitor	ALB_carrier_inhibitor
-0.645759	Lapatinib	ABCB1	TAP1	EGFR	CYP3A5	ERBB2	CYP2C19	CYP2C8	CYP3A4	ABCB1_transporter_inhibitor	TAP1_transporter_inhibitor	EGFR_target_antagonist	CYP3A5_enzyme_substrate	ERBB2_target_antagonist	CYP2C19_enzyme_substrate	CYP2C8_enzyme_substrate|inhibitor	CYP3A4_enzyme_substrate|inhibitor
-0.64513	Bismuth subsalicylate	ALB	TF	ALB_carrier_binder	TF_carrier_
-0.644737	Fenofibrate	CYP2A6	AKR1C1	AKR1B1	ABCB11	AKR1C3	PPARA	UGT1A9	CBR1	AKR1C2	AKR1C2	CYP2C9	CES1	CES1	CYP2C19	MMP25	ALB	NR1I2	CYP2C8	CYP2A6_enzyme_inhibitor	AKR1C1_enzyme_substrate	AKR1B1_enzyme_substrate	ABCB11_transporter_substrate	AKR1C3_enzyme_substrate	PPARA_target_agonist	UGT1A9_enzyme_substrate	CBR1_enzyme_substrate	AKR1C2_enzyme_substrate	AKR1C2_enzyme_substrate	CYP2C9_enzyme_inhibitor	CES1_enzyme_substrate	CES1_enzyme_substrate	CYP2C19_enzyme_inhibitor	MMP25_target_inhibitor	ALB_carrier_binder	NR1I2_target_partial agonist	CYP2C8_enzyme_inhibitor
-0.644365	Chlorcyclizine	HRH1	HRH1_target_antagonist
-0.643622	Alimemazine	HRH1	HRH1_target_antagonist
-0.642963	Tezampanel	GABBR1	GRIK1	GABBR1_target_	GRIK1_target_
-0.642547	ENMD-1198	HIF1A	TNFRSF11A	STAT3	HIF1A_target_	TNFRSF11A_target_	STAT3_target_
-0.640833	Alcaftadine	HRH1	HRH1_target_antagonist
-0.640636	Methylnaltrexone	OPRK1	OPRM1	OPRK1_target_antagonist	OPRM1_target_antagonist
-0.639379	Sargramostim	CSF2RA	IL3RA	CSF2RB	PRG2	SDC2	CSF2RA_target_agonist	IL3RA_target_agonist	CSF2RB_target_agonist	PRG2_target_	SDC2_target_agonist
-0.639265	Hyoscyamine	CHRM2	CHRM1	CHRM3	CHRM4	CHRM2_target_antagonist	CHRM1_target_antagonist	CHRM3_target_antagonist	CHRM4_target_antagonist
-0.639162	Bafilomycin A1	ATP6V1A	ATP6V1A_target_inhibitor
-0.63839	Ardeparin	SERPIND1	SERPINC1	SERPIND1_target_agonist	SERPINC1_target_potentiator
-0.637229	5-[2-(1H-pyrrol-1-yl)ethoxy]-1H-indole	LTA4H	LTA4H	LTA4H_target_	LTA4H_target_
-0.634359	Neramexane	GRIN3A	GRIN3A_target_
-0.633796	4-(2,2,2-TRIFLUOROETHYL)-L-PHENYLALANINE	YARS	YARS_target_
-0.633796	Thiacloprid	CHRFAM7A	CHRFAM7A	CHRFAM7A	CHRFAM7A_target_	CHRFAM7A_target_	CHRFAM7A_target_
-0.633074	Vicriviroc	CYP2C9	CYP3A5	CYP3A4	CCR5	CYP2C9_enzyme_substrate	CYP3A5_enzyme_substrate	CYP3A4_enzyme_substrate	CCR5_target_
-0.633045	Lurbinectedin	ORM1	CYP3A4	SLCO1B1	ABCB1	SLCO1B3	SLC22A1	ALB	ORM1_carrier_binder	CYP3A4_enzyme_substrate	SLCO1B1_transporter_inhibitor	ABCB1_transporter_substrate|inhibitor	SLCO1B3_transporter_inhibitor	SLC22A1_transporter_inhibitor	ALB_carrier_binder
-0.632076	Setiptiline	ADRA2C	HTR7	ADRA2C_target_antagonist	HTR7_target_antagonist
-0.631733	Emedastine	HRH1	HRH1_target_antagonist
-0.63102	Levocetirizine	HRH1	ALB	SLC22A11	CYP3A4	HRH1_target_antagonist|inhibitor	ALB_carrier_binder	SLC22A11_transporter_substrate	CYP3A4_enzyme_substrate
-0.630782	1-(CYCLOHEXYLAMINO)-3-(6-METHYL-3,4-DIHYDRO-1H-CARBAZOL-9(2H)-YL)PROPAN-2-OL	NMT2	NMT2_target_
-0.630776	Atazanavir	ORM2	UGT1A1	ABCB1	ABCB11	ABCC1	SLCO1B1	SLCO1B3	SLCO2B1	ALB	CYP3A4	CYP1A2	CYP2C9	CYP2C8	ORM2_carrier_binder	UGT1A1_enzyme_inhibitor	ABCB1_transporter_substrate|inhibitor|inducer	ABCB11_transporter_substrate	ABCC1_transporter_substrate|inhibitor	SLCO1B1_transporter_inhibitor	SLCO1B3_transporter_inhibitor	SLCO2B1_transporter_inhibitor	ALB_carrier_binder	CYP3A4_enzyme_substrate|inhibitor	CYP1A2_enzyme_inhibitor	CYP2C9_enzyme_substrate|inhibitor	CYP2C8_enzyme_inhibitor
-0.629125	Cetirizine	HRH1	ABCB1	HRH1_target_antagonist	ABCB1_transporter_substrate|inhibitor
-0.628967	1-CHLORO-6-(4-HYDROXYPHENYL)-2-NAPHTHOL	NCOA1	ESR2	NCOA1_target_	ESR2_target_
-0.62874	Altropane	SLC6A3	SLC6A3_target_
-0.62722	Casimiroin	NQO2	NQO2_target_
-0.627124	Elagolix	GNRHR	ABCB1	CYP2D6	CYP2D6	CYP2C8	SLCO1B1	CYP3A7	CYP3A7	GNRHR_target_	ABCB1_transporter_substrate|inhibitor	CYP2D6_enzyme_substrate	CYP2D6_enzyme_substrate	CYP2C8_enzyme_substrate	SLCO1B1_transporter_substrate	CYP3A7_enzyme_substrate	CYP3A7_enzyme_substrate
-0.626188	Cilastatin	DPEP1	SLC22A8	SLC22A6	DPEP1_target_inhibitor	SLC22A8_transporter_inhibitor	SLC22A6_transporter_inhibitor
-0.626039	Felodipine	ABCB11	CALM1	CALM1	CALM1	CYP2C9	CACNB2	CACNA1H	TNNC1	CYP2C8	CYP3A7	CYP3A7	PDE1B	TNNC2	CACNA2D2	CYP3A5	CACNA1S	CACNA1C	PDE1A	ABCB1	NR3C2	CACNA1D	CYP2D6	CYP2D6	CYP3A4	CACNA2D1	ABCB11_transporter_substrate	CALM1_target_other	CALM1_target_other	CALM1_target_other	CYP2C9_enzyme_inhibitor	CACNB2_target_inhibitor	CACNA1H_target_inhibitor	TNNC1_target_other	CYP2C8_enzyme_inhibitor	CYP3A7_enzyme_substrate	CYP3A7_enzyme_substrate	PDE1B_target_inhibitor	TNNC2_target_other	CACNA2D2_target_inhibitor	CYP3A5_enzyme_substrate	CACNA1S_target_inhibitor	CACNA1C_target_inhibitor	PDE1A_target_inhibitor	ABCB1_transporter_inhibitor	NR3C2_target_antagonist	CACNA1D_target_inhibitor	CYP2D6_enzyme_inhibitor	CYP2D6_enzyme_inhibitor
-0.625605	Indigotindisulfonic acid	AHR	ADRA2C	AHR_target_	ADRA2C_target_agonist
-0.625487	Colforsin	GNAS	ABCB1	CFTR	ADCY5	ADCY2	GNAS_target_	ABCB1_transporter_inhibitor	CFTR_target_inhibitor	ADCY5_target_	ADCY2_target_
-0.625394	N-[2-(2-iodo-5-methoxy-1H-indol-3-yl)ethyl]acetamide	NQO2	NQO2_target_
-0.62389	Salbutamol	ADRB2	ADRB3	ADRB1	CYP3A4	ADRB2_target_agonist	ADRB3_target_	ADRB1_target_agonist	CYP3A4_enzyme_inhibitor
-0.623632	Butylscopolamine	CHRM3	CHRM2	CHRM3_target_antagonist	CHRM2_target_antagonist
-0.623614	(3S)-3-hydroxy-1-methyl-2,3-dihydro-1H-indole-5,6-dione	NQO2	NQO2_target_
-0.623272	Ioflupane I-123	SLC6A3	SLC6A3_transporter_
-0.623272	Deferiprone	UGT1A6	UGT1A6_enzyme_substrate
-0.623149	D-Gluco-2,5-Anhydro-1-Deoxy-1-Phosphonohexitol-6-Phosphate	PFKFB1	PFKFB1_target_
-0.622373	3-Methylthiofentanyl	OPRM1	OPRK1	OPRD1	OPRM1_target_agonist	OPRK1_target_agonist	OPRD1_target_agonist
-0.622137	2-[4-[4-[(5-cyclopropyl-1H-pyrazol-3-yl)amino]quinazolin-2-yl]iminocyclohexa-2,5-dien-1-yl]acetonitrile	SLK	CAMK2D	SLK_target_	CAMK2D_target_
-0.620848	Prinaberel	NCOA1	ESR2	NCOA1_target_	ESR2_target_
-0.620148	Medrogestone	SHBG	SERPINA6	CYP3A4	PGR	ALB	SHBG_carrier_binder	SERPINA6_carrier_binder	CYP3A4_enzyme_substrate	PGR_target_ligand	ALB_carrier_binder
-0.619247	Bepridil	CACNA1H	PDE1A	ABCB1	ATP1A1	CYP2D6	CYP2D6	CALM1	CALM1	CALM1	CYP3A4	PDE1B	KCNH2	CACNA2D2	TNNC1	KCNQ1	CACNA1A	CACNA1A	CACNA1H_target_inhibitor	PDE1A_target_inhibitor	ABCB1_transporter_inhibitor	ATP1A1_target_inhibitor	CYP2D6_enzyme_substrate|inhibitor	CYP2D6_enzyme_substrate|inhibitor	CALM1_target_binder	CALM1_target_binder	CALM1_target_binder	CYP3A4_enzyme_substrate	PDE1B_target_inhibitor	KCNH2_target_inhibitor	CACNA2D2_target_inhibitor	TNNC1_target_other	KCNQ1_target_inhibitor	CACNA1A_target_inhibitor	CACNA1A_target_inhibitor
-0.619184	N-[4-(benzyloxy)phenyl]glycinamide	LTA4H	LTA4H	LTA4H_target_	LTA4H_target_
-0.618562	5-[2-(4-hydroxyphenyl)ethyl]benzene-1,3-diol	LTA4H	LTA4H	LTA4H_target_	LTA4H_target_
-0.618223	Digitoxin	ABCB1	SLCO1A2	ATP1A1	CYP3A4	CYP11A1	SLCO4C1	ALB	ABCB1_transporter_substrate	SLCO1A2_transporter_inhibitor	ATP1A1_target_inhibitor	CYP3A4_enzyme_substrate	CYP11A1_enzyme_inhibitor	SLCO4C1_transporter_inhibitor	ALB_carrier_
-0.618033	Tretazicar	NQO2	NQO2_target_
-0.617585	Oxamic Acid	LDHA	SLC16A3	SLC16A3	LDHB	LDHA_target_	SLC16A3_transporter_substrate	SLC16A3_transporter_substrate	LDHB_target_
-0.616951	Ferric maltol	SLC11A2	ITGB3	UGT1A6	SLC11A2_transporter_substrate	ITGB3_transporter_substrate	UGT1A6_enzyme_substrate
-0.616741	Acetophenazine	DRD2	AR	DRD2_target_antagonist	AR_target_
-0.616224	Magnesium carbonate	TRPM6	SLC41A3	TRPM7	CNNM2	GRIN3B	TRPM6_transporter_substrate	SLC41A3_transporter_substrate	TRPM7_transporter_substrate	CNNM2_transporter_substrate	GRIN3B_target_blocker
-0.615882	Dexbrompheniramine	HRH1	HRH1_target_antagonist
-0.614761	Isothipendyl	HRH1	HRH1_target_antagonist
-0.614605	ES-936	NQO1	NQO1_target_
-0.614326	Epicept NP-1	HTR2A	HTR2C	ADRA2B	ADRA1B	OPRM1	HRH1	ADRA2A	ADRA1A	ADRA2C	OPRL1	HTR2B	ADRA1D	HTR2A_target_	HTR2C_target_	ADRA2B_target_	ADRA1B_target_	OPRM1_target_	HRH1_target_	ADRA2A_target_	ADRA1A_target_	ADRA2C_target_	OPRL1_target_	HTR2B_target_	ADRA1D_target_
-0.614139	Naringenin	ABCB1	KANSL3	ABCC1	SHBG	ABCG2	CYP1B1	AKR1C1	SLCO2B1	ESR2	ESR1	CYP19A1	ABCB1_transporter_downregulator	KANSL3_target_	ABCC1_transporter_inhibitor	SHBG_target_	ABCG2_transporter_inhibitor	CYP1B1_target_	AKR1C1_target_antagonist	SLCO2B1_transporter_inhibitor	ESR2_target_partial agonist	ESR1_target_	CYP19A1_target_inhibitor
-0.614012	Fluoroestradiol F-18	SHBG	ESR2	ALB	ESR1	SHBG_carrier_binder	ESR2_target_binder	ALB_carrier_binder	ESR1_target_binder
-0.613451	Etanercept	FCGR2A	FCGR3A	C1QC	FCGR2C	FCGR3B	FCGR2B	TNF	FCGR1A	FCGR1A	LTA	FCGR2A_target_ligand	FCGR3A_target_ligand	C1QC_target_ligand	FCGR2C_target_ligand	FCGR3B_target_ligand	FCGR2B_target_ligand	TNF_target_antibody	FCGR1A_target_ligand	FCGR1A_target_ligand	LTA_target_antibody
-0.613372	Dimenhydrinate	HRH1	HRH1_target_antagonist
-0.613274	S-(2-oxo)pentadecylcoa	NMT2	NMT2_target_
-0.61195	N-methyl-1-(2-thiophen-2-ylphenyl)methanamine	LTA4H	LTA4H	LTA4H_target_	LTA4H_target_
-0.611341	Cetrorelix	LHCGR	GNRHR	LHCGR_target_	GNRHR_target_antagonist
-0.610526	XL820	PDGFRB	PDGFRA	KIT	KDR	PDGFRB_target_	PDGFRA_target_	KIT_target_	KDR_target_
-0.609515	Nevirapine	CYP3A7	CYP3A7	CYP3A5	CYP2A6	CYP2B6	CYP2D6	CYP2D6	CYP3A4	SLC22A1	CYP2C9	CYP1A2	ALB	CYP3A7_enzyme_substrate	CYP3A7_enzyme_substrate	CYP3A5_enzyme_substrate	CYP2A6_enzyme_substrate	CYP2B6_enzyme_substrate|inducer	CYP2D6_enzyme_substrate|inhibitor	CYP2D6_enzyme_substrate|inhibitor	CYP3A4_enzyme_substrate|inducer	SLC22A1_transporter_inhibitor	CYP2C9_enzyme_inducer	CYP1A2_enzyme_inhibitor	ALB_carrier_
-0.609101	Quercetin	HCK	EIF3F	SF3B3	CEBPB	AHR	ACTB	CYP1B1	ATP5B	PIM1	ATP5A1	ESR1	ATP5C1	ALB	CSNK2B	CBR1	CYP2C8	ESR2	SLCO1B1	SLCO2B1	ABCC2	NQO2	STK17B	ABCC1	CSNK2A1	HSPA2	RUVBL2	ABCG2	PIK3CG	SLC16A1	SLC16A7	UGT3A1	HIBCH	UBA1	ABCB1	SHBG	HSP90AA1	NR1I2	HCK_target_	EIF3F_target_	SF3B3_target_	CEBPB_target_inhibitor	AHR_target_	ACTB_target_	CYP1B1_target_	ATP5B_target_	PIM1_target_	ATP5A1_target_	ESR1_target_
-0.608781	1-(4-thiophen-2-ylphenyl)methanamine	LTA4H	LTA4H	LTA4H_target_	LTA4H_target_
-0.608758	N-[(1S)-2-[(4-cyano-1-methylpiperidin-4-yl)amino]-1-(cyclohexylmethyl)-2-oxoethyl]morpholine-4-carboxamide	CTSS	CTSS_target_
-0.608581	Baclofen	GABBR1	GABBR2	GABBR1_target_agonist	GABBR2_target_agonist
-0.608248	ABX-PTH	PTH	PTH_target_
-0.608248	Mogamulizumab	CCR4	CCR4_target_antagonist
-0.60656	DG051	LTA4H	LTA4H	LTA4H_target_	LTA4H_target_
-0.606345	(S)-Warfarin	CYP2C8	CYP2C9	CYP3A4	CYP2C19	CYP2C18	CYP2C8_enzyme_substrate	CYP2C9_enzyme_substrate	CYP3A4_enzyme_substrate	CYP2C19_enzyme_substrate	CYP2C18_enzyme_substrate
-0.606022	(4-fluorophenyl)(pyridin-4-yl)methanone	LTA4H	LTA4H	LTA4H_target_	LTA4H_target_
-0.605874	Duroquinone	NQO1	NQO1_target_
-0.605874	5-Chloryl-2,4,6-quinazolinetriamine	DHFRL1	DHFRL1_target_
-0.605384	Phenindamine	HRH1	HRH1_target_antagonist
-0.605252	(R)-pyridin-4-yl[4-(2-pyrrolidin-1-ylethoxy)phenyl]methanol	LTA4H	LTA4H	LTA4H_target_	LTA4H_target_
-0.605194	Erdafitinib	CSF1R	PDGFRA	FGFR4	KDR	SLC22A2	CYP2C9	CYP3A4	RET	ABCB1	FGFR1	KIT	FGFR2	PDGFRB	FGFR3	CSF1R_target_substrate	PDGFRA_target_substrate	FGFR4_target_inhibitor	KDR_target_substrate	SLC22A2_transporter_inhibitor	CYP2C9_enzyme_substrate	CYP3A4_enzyme_substrate	RET_target_substrate	ABCB1_transporter_substrate|inhibitor	FGFR1_target_inhibitor	KIT_target_substrate	FGFR2_target_inhibitor	PDGFRB_target_substrate	FGFR3_target_inhibitor
-0.604562	Corticorelin	DBH	DBH_enzyme_inducer
-0.604344	2-[(2',3',4'-TRIFLUOROBIPHENYL-2-YL)OXY]ETHANOL	CTSS	CTSS_target_
-0.604344	1,1,1-TRIFLUORO-3-(OCTYLTHIO)ACETONE	CES1P1	CES1P1_target_
-0.60386	Ifosfamide	NR1I2	CYP3A5	CYP2A6	CYP2C9	CYP2C19	CYP3A4	PTGS1	CYP2B6	CYP2C18	CYP2C8	NR1I2_target_	CYP3A5_enzyme_substrate	CYP2A6_enzyme_substrate	CYP2C9_enzyme_substrate	CYP2C19_enzyme_substrate	CYP3A4_enzyme_substrate|inhibitor|inducer	PTGS1_enzyme_substrate	CYP2B6_enzyme_substrate	CYP2C18_enzyme_substrate	CYP2C8_enzyme_substrate|inducer
-0.603401	Antazoline	HRH1	HRH1_target_antagonist
-0.603133	Phenoxybenzamine	ADRA2B	SLC22A2	ADRA1B	ADRA1D	SLC22A3	ADRA1A	SLC22A1	CALM1	CALM1	CALM1	ADRA2C	ADRB2	ADRA2A	ADRA2B_target_antagonist	SLC22A2_transporter_inhibitor	ADRA1B_target_antagonist	ADRA1D_target_antagonist	SLC22A3_transporter_inhibitor	ADRA1A_target_antagonist	SLC22A1_transporter_inhibitor	CALM1_target_inhibitor	CALM1_target_inhibitor	CALM1_target_inhibitor	ADRA2C_target_antagonist	ADRB2_target_	ADRA2A_target_antagonist
-0.603033	Goserelin	GNRHR	LHCGR	GNRHR_target_agonist	LHCGR_target_agonist
-0.603023	Benralizumab	IL5RA	FCGR3A	IL5RA_target_antibody	FCGR3A_target_binding
-0.601612	Eltrombopag	UGT1A9	CYP1A2	ABCG2	SLCO1B1	MPL	CYP2C8	UGT1A1	UGT1A3	UGT1A9_enzyme_inhibitor	CYP1A2_enzyme_substrate	ABCG2_transporter_inhibitor	SLCO1B1_transporter_inhibitor	MPL_target_agonist	CYP2C8_enzyme_substrate|inhibitor	UGT1A1_enzyme_substrate|inhibitor	UGT1A3_enzyme_substrate
-0.601491	Ertugliflozin	UGT1A1	UGT2B7	UGT1A9	ABCB1	SLC5A2	UGT1A4	ALB	ABCG2	UGT1A1_enzyme_inhibitor	UGT2B7_enzyme_substrate	UGT1A9_enzyme_substrate	ABCB1_transporter_substrate	SLC5A2_target_antagonist	UGT1A4_enzyme_inhibitor	ALB_carrier_binder	ABCG2_transporter_substrate
-0.601165	Plitidepsin	CYP2A6	CYP2E1	CYP3A4	CYP4A11	CYP4A11	CYP2A6_enzyme_substrate	CYP2E1_enzyme_substrate	CYP3A4_enzyme_substrate	CYP4A11_enzyme_substrate	CYP4A11_enzyme_substrate
-0.600573	S-palmitoyl-L-cysteine	TRAPPC6A	TRAPPC6B	TRAPPC5	TRAPPC3	TRAPPC1	TRAPPC4	TRAPPC4	TRAPPC6A_target_	TRAPPC6B_target_	TRAPPC5_target_	TRAPPC3_target_	TRAPPC1_target_	TRAPPC4_target_	TRAPPC4_target_
-0.599668	N-(2-Aminoethyl)-1-aziridineethanamine	ACE2	ACE2_target_inhibitor
-0.598915	Tetrafluoroaluminate Ion	MYH11	CMPK1	GNAT1	MYH14	GNAI1	ATP2A1	MYH11_target_	CMPK1_target_	GNAT1_target_	MYH14_target_	GNAI1_target_	ATP2A1_target_
-0.598298	Vincristine	RALBP1	TUBB	ABCB11	CYP3A7	CYP3A7	CYP3A5	ABCB1	ABCC3	ABCC10	CYP3A4	SLCO1B1	ABCC2	TUBA4A	SLCO1B3	SLC22A3	ABCC1	ABCG2	RALBP1_transporter_substrate	TUBB_target_inhibitor	ABCB11_transporter_substrate	CYP3A7_enzyme_substrate	CYP3A7_enzyme_substrate	CYP3A5_enzyme_substrate	ABCB1_transporter_substrate|inhibitor|inducer	ABCC3_transporter_inhibitor	ABCC10_transporter_substrate|inhibitor	CYP3A4_enzyme_substrate	SLCO1B1_transporter_inhibitor	ABCC2_transporter_substrate|inhibitor	TUBA4A_target_inhibitor	SLCO1B3_transporter_inhibitor	SLC22A3_transporter_inhibitor	ABCC1_transporter_substrate|inhibitor	ABCG2_transporter_substrate
-0.598183	Kelatorphan	LTA4H	LTA4H	LTA4H_target_	LTA4H_target_
-0.597053	Copper oxodotreotide Cu-64	SSTR2	SSTR2_target_binder
-0.595954	RH-1	NQO1	NQO1_target_
-0.594712	8-Bromo-Adenosine-5'-Monophosphate	HINT1	PDE4B	HINT1_target_	PDE4B_target_
-0.593647	3-(HYDROXYMETHYL)-1-METHYL-5-(2-METHYLAZIRIDIN-1-YL)-2-PHENYL-1H-INDOLE-4,7-DIONE	NQO1	NQO1_target_
-0.593382	SR-9009	NR1D2	NR1D1	NR1D2_target_agonist	NR1D1_target_agonist
-0.592227	4-(2-amino-1,3-thiazol-4-yl)phenol	LTA4H	LTA4H	LTA4H_target_	LTA4H_target_
-0.592078	Dasabuvir	CYP2C8	ABCG2	ABCB1	UGT1A4	CYP3A4	ABCB5	CYP2D6	CYP2D6	CYP2C8_enzyme_substrate	ABCG2_transporter_inhibitor	ABCB1_transporter_substrate	UGT1A4_enzyme_inhibitor	CYP3A4_enzyme_substrate	ABCB5_transporter_substrate	CYP2D6_enzyme_substrate	CYP2D6_enzyme_substrate
-0.59148	HY10275	HRH1	HTR2A	HRH1_target_	HTR2A_target_
-0.591414	Triptorelin	GNRHR	GNRHR_target_agonist
-0.591178	(2R,3R,4S,5R)-2-[6-amino-8-[(3,4-dichlorophenyl)methylamino]purin-9-yl]-5-(hydroxymethyl)oxolane-3,4-diol	HSPA8	HSPA8	HSPA8	BAG1	HSPA8_target_	HSPA8_target_	HSPA8_target_	BAG1_target_
-0.591137	Tolazoline	HRH2	ADRA2A	HRH1	ADRA2C	ADRA2B	ADRA1A	HRH2_target_agonist	ADRA2A_target_antagonist	HRH1_target_agonist	ADRA2C_target_binder	ADRA2B_target_binder	ADRA1A_target_antagonist
-0.590428	2-deoxy-2,3-dehydro-N-acetylneuraminic acid	NEU2	NEU2_target_
-0.589368	1-(2,2'-bithiophen-5-yl)methanamine	LTA4H	LTA4H	LTA4H_target_	LTA4H_target_
-0.587302	3-Methylfentanyl	OPRM1	OPRK1	OPRD1	OPRM1_target_agonist	OPRK1_target_agonist	OPRD1_target_agonist
-0.587188	N-(pyridin-3-ylmethyl)aniline	LTA4H	LTA4H	LTA4H_target_	LTA4H_target_
-0.586415	ERB-196	NCOA1	ESR2	NCOA1_target_	ESR2_target_
-0.585992	Degarelix	GNRHR	GNRHR_target_antagonist
-0.585482	Caldaret	SLC8A1	SLC8A1_target_
-0.585431	Freselestat	CELA1	ELANE	CELA1_target_	ELANE_target_inhibitor
-0.585139	Loxicodegol	ABCB1	OPRK1	OPRM1	OPRD1	ABCB1_transporter_	OPRK1_target_agonist	OPRM1_target_agonist	OPRD1_target_agonist
-0.585068	Bishydroxy[2h-1-Benzopyran-2-One,1,2-Benzopyrone]	NQO1	NQO1_target_
-0.584583	METHYL-PHOSPHONIC ACID MONO-(4-NITRO-PHENYL) ESTER	ALPP	ALPP_target_
-0.583853	D-arginine	CKM	CKM_target_
-0.583547	Corticorelin ovine triflutate	CRHR1	CRHR1_target_ligand
-0.583345	Methacholine	CHRM3	CHRM3_target_agonist
-0.582651	Aconitate Ion	ACO2	ACO2_target_
-0.581388	Apalutamide	ABCB1	SLC22A8	SLC22A2	CYP2C8	SLCO1B1	SLC47A1	ABCG2	CYP3A4	SLC47A2	AR	CYP2C9	CYP2C19	ABCB1_transporter_inducer	SLC22A8_transporter_inhibitor	SLC22A2_transporter_inhibitor	CYP2C8_enzyme_substrate	SLCO1B1_transporter_inducer	SLC47A1_transporter_inhibitor	ABCG2_transporter_inducer	CYP3A4_enzyme_substrate|inducer	SLC47A2_transporter_inhibitor	AR_target_antagonist	CYP2C9_enzyme_inducer	CYP2C19_enzyme_inducer
-0.579334	Mazindol	SLC18A2	SLC6A3	SLC6A4	SLC6A2	SLC18A2_target_	SLC6A3_target_inhibitor	SLC6A4_target_inhibitor	SLC6A2_target_inhibitor
-0.579302	Coproporphyrinogen III	UROD	UROD_target_
-0.578683	Mifepristone	NR1I2	CYP2D6	CYP2D6	ABCB11	ABCC1	CYP3A5	ABCB1	SLCO1B1	SLCO1B3	CYP2C9	CYP3A4	PGR	KLK3	NR3C1	CYP2C8	NR1I2_target_	CYP2D6_enzyme_inhibitor	CYP2D6_enzyme_inhibitor	ABCB11_transporter_substrate	ABCC1_transporter_inhibitor	CYP3A5_enzyme_substrate	ABCB1_transporter_inhibitor|inducer	SLCO1B1_transporter_inhibitor	SLCO1B3_transporter_inhibitor	CYP2C9_enzyme_inhibitor	CYP3A4_enzyme_substrate|inhibitor|inducer	PGR_target_antagonist	KLK3_target_	NR3C1_target_antagonist	CYP2C8_enzyme_inhibitor
-0.577472	Hexadecanal	DBI	RHO	DBI_target_	RHO_target_
-0.577309	Alvimopan	OPRK1	OPRD1	OPRM1	OPRK1_target_antagonist	OPRD1_target_antagonist	OPRM1_target_antagonist
-0.576516	Remifentanil	OPRK1	OPRM1	OPRD1	OPRK1_target_agonist	OPRM1_target_agonist	OPRD1_target_agonist
-0.575947	gamma-Glutamylcysteine	GSS	GSS_target_
-0.575758	Zeranol	ESR1	SHBG	ESR1_target_	SHBG_target_
-0.575692	Erlotinib	CYP1A2	EGFR	UGT1A1	CYP3A5	CYP1A1	ALB	ABCG2	ORM1	ABCB1	CYP2C8	SLCO2B1	CYP1B1	CYP3A4	NR1I2	CYP2D6	CYP2D6	CYP1A2_enzyme_substrate	EGFR_target_antagonist	UGT1A1_enzyme_inhibitor	CYP3A5_enzyme_substrate	CYP1A1_enzyme_substrate	ALB_carrier_substrate	ABCG2_transporter_inhibitor	ORM1_carrier_substrate	ABCB1_transporter_substrate|inhibitor	CYP2C8_enzyme_substrate|inhibitor	SLCO2B1_transporter_inhibitor	CYP1B1_enzyme_substrate	CYP3A4_enzyme_substrate|inhibitor	NR1I2_target_agonist	CYP2D6_enzyme_substrate	CYP2D6_enzyme_substrate
-0.575528	Zanamivir	NEU2	NEU2_target_inhibitor
-0.574457	Fencamfamin	SLC6A3	SLC6A3_target_inhibitor
-0.574357	N6-ISOPENTENYL-ADENOSINE-5'-MONOPHOSPHATE	YARS	YARS_target_
-0.57417	4-amino-N-[4-(benzyloxy)phenyl]butanamide	LTA4H	LTA4H	LTA4H_target_	LTA4H_target_
-0.573225	Clomifene	ESR1	ABCB1	CYP17A1	SHBG	ESR1_target_antagonist|agonist	ABCB1_transporter_substrate	CYP17A1_enzyme_inhibitor	SHBG_target_
-0.572554	Demeclocycline	AVPR2	AVPR2_target_inhibitor
-0.572511	OPC-51803	AVPR2	AVPR2_target_
-0.572088	Thiodigalactoside	LGALS1	NCAN	LGALS1_target_	NCAN_target_
-0.571825	5-HYDROXY-2-(4-HYDROXYPHENYL)-1-BENZOFURAN-7-CARBONITRILE	NCOA1	ESR2	NCOA1_target_	ESR2_target_
-0.571823	Aceprometazine	HRH1	HRH1_target_antagonist
-0.571767	N-benzyl-4-[(2R)-pyrrolidin-2-ylmethoxy]aniline	LTA4H	LTA4H	LTA4H_target_	LTA4H_target_
-0.570336	Leuprolide	GNRHR	GNRHR_target_agonist
-0.569643	Etonogestrel	ALB	SHBG	PGR	CYP3A4	ALB_carrier_carrier	SHBG_carrier_carrier	PGR_target_agonist	CYP3A4_enzyme_substrate
-0.56881	Myrrh	NR1H4	CYP3A7	CYP3A7	NR1I2	PPARA	NR1H4_target_antagonist	CYP3A7_enzyme_inducer	CYP3A7_enzyme_inducer	NR1I2_target_partial agonist	PPARA_target_agonist
-0.567721	Butorphanol	OPRM1	OPRK1	OPRD1	OPRM1_target_partial antagonist	OPRK1_target_agonist	OPRD1_target_agonist
-0.567139	LLL-3348	IL10	IL10_target_
-0.56688	FLX475	CCR4	CCR4_target_antagonist
-0.566506	Naxifylline	ADORA1	ADORA1_target_antagonist
-0.566012	Risperidone	DRD1	ORM1	ADRA2B	HTR2C	HTR2A	ADRA1B	DRD2	CYP2D6	CYP2D6	CYP3A4	ABCB1	HTR7	ADRA1A	ALB	ADRA2C	HTR1A	HRH1	HTR1D	DRD1_target_antagonist	ORM1_carrier_binder	ADRA2B_target_antagonist	HTR2C_target_antagonist	HTR2A_target_antagonist	ADRA1B_target_antagonist	DRD2_target_antagonist	CYP2D6_enzyme_substrate|inhibitor	CYP2D6_enzyme_substrate|inhibitor	CYP3A4_enzyme_substrate	ABCB1_transporter_substrate	HTR7_target_antagonist	ADRA1A_target_antagonist	ALB_carrier_binder	ADRA2C_target_antagonist	HTR1A_target_antagonist	HRH1_target_antagonist	HTR1D_target_antagonist
-0.565198	Carfentanil	OPRK1	OPRM1	OPRD1	OPRK1_target_agonist	OPRM1_target_agonist	OPRD1_target_agonist
-0.564	Morpholine-4-Carboxylic Acid (1-(3-Benzenesulfonyl-1-Phenethylallylcarbamoyl)-3-Methylbutyl)-Amide	CTSS	CTSS_target_
-0.563843	Camptothecin	TOP1	ABCB1	ALB	ABCG2	TOP1_target_	ABCB1_transporter_substrate	ALB_carrier_	ABCG2_transporter_substrate
-0.563388	Docetaxel	MAPT	CYP3A7	CYP3A7	CYP3A5	CYP1B1	ABCB1	SLC22A7	ABCC2	ABCC1	ABCC10	NR1I2	MAP2	SLCO1B3	MAP4	CYP3A4	TUBB1	BCL2	ABCG2	MAPT_target_	CYP3A7_enzyme_substrate	CYP3A7_enzyme_substrate	CYP3A5_enzyme_substrate	CYP1B1_enzyme_binder	ABCB1_transporter_substrate	SLC22A7_transporter_substrate	ABCC2_transporter_substrate	ABCC1_transporter_substrate	ABCC10_transporter_substrate	NR1I2_target_binder	MAP2_target_	SLCO1B3_transporter_substrate	MAP4_target_	CYP3A4_enzyme_substrate|inhibitor	TUBB1_target_	BCL2_target_	ABCG2_transporter_substrate
-0.562172	Tecadenoson	ADORA1	ADORA1_target_
-0.562119	Morphine glucuronide	OPRD1	OPRK1	OPRM1	OPRD1_target_	OPRK1_target_	OPRM1_target_
-0.561254	Ganirelix	GNRHR	GNRHR_target_antagonist
-0.56	Ephedra sinica root	MAOB	ADRB1	ADRA2A	ADRA2C	ADRB2	SLC6A2	SLC6A3	ADRB3	MAOA	SLC18A2	SLC18A1	ADRA2B	SLC6A4	MAOB_target_inhibitor	ADRB1_target_agonist	ADRA2A_target_agonist	ADRA2C_target_agonist	ADRB2_target_agonist	SLC6A2_target_negative modulator	SLC6A3_target_negative modulator	ADRB3_target_agonist	MAOA_target_inhibitor	SLC18A2_target_inhibitor	SLC18A1_target_inhibitor	ADRA2B_target_agonist	SLC6A4_target_negative modulator
-0.559375	Arbaclofen	GABBR1	GABBR2	GABBR1_target_agonist	GABBR2_target_agonist
-0.559004	SO-101	HRH1	HRH1_target_
-0.558335	(2R)-2-({6-[benzyl(methyl)amino]-9-isopropyl-9H-purin-2-yl}amino)butan-1-ol	PDXK	PDXK	PDXK_target_	PDXK_target_
-0.558022	Desmopressin	PTGS1	PTGS2	AVPR1A	AVPR2	AVPR1B	PTGS1_enzyme_inducer	PTGS2_enzyme_inducer	AVPR1A_target_	AVPR2_target_agonist	AVPR1B_target_
-0.557907	Pascolizumab	IL4	IL4_target_
-0.557514	5,8-dimethoxy-1,4-dimethylquinolin-2(1H)-one	NQO2	NQO2_target_
-0.557433	Sufugolix	GNRHR	GNRHR_target_
-0.556711	Gonadorelin	GNRHR2	GNRHR	GNRHR2_target_agonist	GNRHR_target_agonist
-0.555408	SR-9011	NR1D2	NR1D1	NR1D2_target_agonist	NR1D1_target_agonist
-0.555403	Pemigatinib	SLC22A2	CYP3A4	ABCB1	FGFR1	FGFR4	FGFR2	SLC47A1	FGFR3	ABCG2	SLC22A2_transporter_inhibitor	CYP3A4_enzyme_substrate	ABCB1_transporter_substrate|inhibitor	FGFR1_target_inhibitor	FGFR4_target_inhibitor	FGFR2_target_inhibitor	SLC47A1_transporter_inhibitor	FGFR3_target_inhibitor	ABCG2_transporter_substrate
-0.555159	Rolofylline	ADORA1	ADORA1_target_
-0.554911	Phenolphthalein	NR1I2	NR1I3	SHBG	UGT1A9	ESR1	NR1I2_target_	NR1I3_target_	SHBG_target_	UGT1A9_target_	ESR1_target_agonist
-0.554041	VIR201	IFNG	IFNG_target_
-0.553887	Tolcapone	CYP2C9	COMT	CYP2C9_enzyme_inhibitor	COMT_target_inhibitor
-0.5537	Teverelix	GNRHR	GNRHR_target_antagonist
-0.553567	Trihexyphenidyl	CHRM4	CHRM2	CHRM1	CHRM3	CHRM5	CHRM4_target_antagonist	CHRM2_target_antagonist	CHRM1_target_antagonist	CHRM3_target_antagonist	CHRM5_target_antagonist
-0.552393	Doxercalciferol	CYP27A1	VDR	CYP27A1_enzyme_substrate|activator	VDR_target_suppressor
-0.552311	Muscimol	GABRG2	GABRA1	GABRB3	GABRG2_target_	GABRA1_target_	GABRB3_target_
-0.552174	Icosapent	TRPV1	PTGS2	ACSL4	FADS1	FADS1	PPARG	FFAR1	PPARA	FABP7	PPARD	SLC8A1	ALB	PTGS1	TRPV1_target_inducer	PTGS2_target_inhibitor	ACSL4_target_inducer	FADS1_target_agonist	FADS1_target_agonist	PPARG_target_agonist	FFAR1_target_agonist	PPARA_target_	FABP7_carrier_agonist	PPARD_target_agonist	SLC8A1_target_inhibitor	ALB_carrier_	PTGS1_target_inhibitor
-0.552171	4-Hydroxy-Aconitate Ion	ACO2	ACO2_target_
-0.552171	O6-(R)-ROSCOVITINE, R-2-(6-BENZYLOXY-9-ISOPROPYL-9H-PURIN-2-YLAMINO)-BUTAN-1-OL	PDXK	PDXK	PDXK_target_	PDXK_target_
-0.55217	2-(5-HYDROXY-NAPHTHALEN-1-YL)-1,3-BENZOOXAZOL-6-OL	NCOA1	ESR2	NCOA1_target_	ESR2_target_
-0.552015	Dienestrol	ESR1	SHBG	ESR1_target_agonist	SHBG_target_
-0.550699	Nitrendipine	ABCB1	ABCB11	CACNA2D2	CYP3A5	CYP3A7	CYP3A7	CYP3A4	CACNB2	CACNA1D	CACNA1H	CACNA1S	CACNA1C	CACNA2D1	ABCB1_transporter_inhibitor	ABCB11_transporter_substrate	CACNA2D2_target_inhibitor	CYP3A5_enzyme_substrate	CYP3A7_enzyme_substrate	CYP3A7_enzyme_substrate	CYP3A4_enzyme_substrate	CACNB2_target_inhibitor	CACNA1D_target_inhibitor	CACNA1H_target_inhibitor	CACNA1S_target_inhibitor	CACNA1C_target_inhibitor	CACNA2D1_target_inhibitor
-0.54906	Copanlisib	CYP3A7	CYP3A7	CYP3A5	CYP1A1	ALB	ABCB1	CYP3A4	PIK3CD	PIK3CA	SLC47A2	ABCG2	CYP3A7_enzyme_substrate	CYP3A7_enzyme_substrate	CYP3A5_enzyme_substrate	CYP1A1_enzyme_substrate	ALB_carrier_substrate	ABCB1_transporter_substrate	CYP3A4_enzyme_substrate	PIK3CD_target_inhibitor	PIK3CA_target_inhibitor	SLC47A2_transporter_inhibitor	ABCG2_transporter_substrate
-0.54874	Fimasartan	AGTR1	SLCO1B1	ABCG2	AGTR1_target_antagonist	SLCO1B1_transporter_substrate	ABCG2_transporter_substrate
-0.548507	Ethynodiol diacetate	PGR	CYP3A4	ESR1	PGR_target_agonist	CYP3A4_enzyme_substrate	ESR1_target_agonist
-0.548472	Mocetinostat	HDAC3	HDAC1	HDAC2	HDAC3_target_	HDAC1_target_	HDAC2_target_
-0.547576	Droxidopa	ADRA1D	ADRB1	SLC6A2	ADRA2A	ADRA2C	DDC	ADRB2	ADRA1B	PAH	PAH	ADRB3	ADRA2B	SLC16A10	ADRA1A	ADRA1D_target_agonist	ADRB1_target_agonist	SLC6A2_transporter_substrate	ADRA2A_target_agonist	ADRA2C_target_agonist	DDC_enzyme_substrate	ADRB2_target_agonist	ADRA1B_target_agonist	PAH_target_inhibitor	PAH_target_inhibitor	ADRB3_target_agonist	ADRA2B_target_agonist	SLC16A10_transporter_inhibitor	ADRA1A_target_agonist
-0.547495	Cobicistat	CYP3A5	CYP3A7	CYP3A7	SLCO1B1	SLCO1B3	ABCG2	CYP3A43	ABCB1	CYP3A4	CYP2D6	CYP2D6	CYP3A5_enzyme_substrate|inhibitor	CYP3A7_enzyme_substrate|inhibitor	CYP3A7_enzyme_substrate|inhibitor	SLCO1B1_transporter_inhibitor	SLCO1B3_transporter_inhibitor	ABCG2_transporter_inhibitor	CYP3A43_enzyme_substrate|inhibitor	ABCB1_transporter_inhibitor	CYP3A4_enzyme_substrate|inhibitor	CYP2D6_enzyme_inhibitor	CYP2D6_enzyme_inhibitor
-0.54699	Nafarelin	GNRHR2	GNRHR	GNRHR2_target_agonist	GNRHR_target_agonist
-0.546855	Rucaparib	CYP2D6	CYP2D6	UGT1A1	CYP3A43	ABCC4	PARP1	CYP2C9	CYP2C8	PARP2	SLC22A8	SLCO1B1	CYP3A5	ABCB1	ABCG2	SLC47A1	CYP3A7	CYP3A7	SLC22A1	CYP2C19	SLC47A2	SLC22A6	SLCO1B3	CYP3A4	CYP1A2	PARP3	CYP2D6_enzyme_substrate|inhibitor	CYP2D6_enzyme_substrate|inhibitor	UGT1A1_enzyme_inhibitor	CYP3A43_enzyme_inhibitor	ABCC4_transporter_inhibitor	PARP1_target_antagonist	CYP2C9_enzyme_inhibitor	CYP2C8_enzyme_inhibitor	PARP2_target_antagonist	SLC22A8_transporter_inhibitor	SLCO1B1_transporter_inhibitor	CYP3A5_enzyme_inhibitor	ABCB1_transporter_substrate|inhibitor	ABCG2_transporter_substrate|inhibitor	SLC47A1_transporter_inhibitor	CYP3A7_enzyme_inhibitor	CYP3A7_enzyme_inhibitor	SLC22A1_transporter_inhibitor	CYP2C19_enzyme_inhibitor	SLC47A2_transporter_inhibitor	SLC22A6_transporter_inhibitor	SLCO1B3_transporter_inhibitor	CYP3A4_enzyme_substrate|inhibitor|downregulator
-0.546554	Tyrosinal	YARS	YARS	YARS_target_	YARS_target_
-0.545496	Nalbuphine	OPRM1	OPRK1	OPRD1	OPRM1_target_antagonist	OPRK1_target_agonist	OPRD1_target_antagonist
-0.545486	6-hydroxyuridine-5'-phosphate	UMPS	UMPS_target_
-0.54518	ALKS 27	CHRM2	CHRM1	CHRM5	CHRM4	CHRM3	CHRM2_target_	CHRM1_target_	CHRM5_target_	CHRM4_target_	CHRM3_target_
-0.544977	Amuvatinib	FLT3	KIT	PDGFRA	RET	RAD51	MET	FLT3_target_	KIT_target_	PDGFRA_target_	RET_target_	RAD51_target_	MET_target_
-0.544454	Triethylenetetramine	GPC1	GPC1_transporter_substrate
-0.54336	N,N,N-Trimethyl-2-(phosphonooxy)ethanaminium	CRP	ELSPBP1	CRP_target_	ELSPBP1_target_
-0.543322	5-ACETAMIDO-5,6-DIHYDRO-4-HYDROXY-6-ISOBUTOXY-4H-PYRAN-2-CARBOXYLIC ACID	NEU2	NEU2_target_
-0.542797	{4-[(2R)-pyrrolidin-2-ylmethoxy]phenyl}(4-thiophen-3-ylphenyl)methanone	LTA4H	LTA4H	LTA4H_target_	LTA4H_target_
-0.542231	Tricarballylic acid	ACO2	ACO2_target_
-0.542186	Risedronic acid	FDPS	PTGS2	FDPS_target_inhibitor	PTGS2_enzyme_inducer
-0.541182	GSK-923295	CENPE	CENPE_target_
-0.540032	Rociverine	CHRM5	CHRM4	CHRM2	CHRM3	CHRM1	CHRM5_target_antagonist	CHRM4_target_antagonist	CHRM2_target_antagonist	CHRM3_target_antagonist	CHRM1_target_antagonist
-0.539036	Mianserin	DRD3	SLC6A2	HTR2A	HTR1F	HRH4	CYP2B6	ADRA2C	ADRA2B	CYP3A4	SLC6A3	HTR1A	HTR7	HTR2B	ADRA2A	DRD5	HTR2C	CYP1A2	SLC6A4	DRD2	ADRA1D	OPRK1	HTR6	HRH1	CYP2D6	CYP2D6	DRD3_target_binder	SLC6A2_target_inhibitor	HTR2A_target_antagonist	HTR1F_target_binder	HRH4_target_binder	CYP2B6_enzyme_substrate	ADRA2C_target_antagonist	ADRA2B_target_antagonist	CYP3A4_enzyme_substrate	SLC6A3_target_binder	HTR1A_target_blocker	HTR7_target_antagonist	HTR2B_target_binder	ADRA2A_target_antagonist	DRD5_target_binder	HTR2C_target_antagonist	CYP1A2_enzyme_substrate	SLC6A4_target_inhibitor	DRD2_target_antagonist	ADRA1D_target_antagonist	OPRK1_target_agonist	HTR6_target_binder	HRH1_target_antagonist
-0.538816	Alpha-Methylisocitric Acid	ACO2	ACO2_target_
-0.537813	(1R,2R,3S,4R,6S)-3,4,6-Trihydroxy-5-{[(S)-hydroxy(3-hydroxy-2-oxopropoxy)phosphoryl]oxy}-1,2-cyclohexanediyl bis[dihydrogen (phosphate)]	TUB	TUB_target_
-0.53631	Foretinib	HGF	KDR	CYP3A7	CYP3A7	HGF_target_	KDR_target_	CYP3A7_enzyme_substrate	CYP3A7_enzyme_substrate
-0.535395	Desoxycorticosterone pivalate	CYP3A4	NR3C2	CYP3A4_enzyme_substrate	NR3C2_target_agonist
-0.535273	Cyproheptadine	HRH1	CHRM2	HTR2A	CHRM1	HTR2C	HTR7	UGT1A3	CHRM3	HRH1_target_antagonist	CHRM2_target_antagonist	HTR2A_target_antagonist	CHRM1_target_antagonist	HTR2C_target_antagonist	HTR7_target_	UGT1A3_enzyme_substrate	CHRM3_target_antagonist
-0.535026	Atovaquone	ABCB1	DHODH	CYP3A4	CYP2C9	MT-CYB	ABCB1_transporter_inhibitor	DHODH_target_inhibitor	CYP3A4_enzyme_substrate	CYP2C9_enzyme_inhibitor	MT-CYB_target_inhibitor
-0.533358	Arbutamine	ADRB1	ADRB3	ADRB2	ADRB1_target_agonist	ADRB3_target_agonist	ADRB2_target_agonist
-0.533235	Ethanolamine oleate	F12	F12_target_activator
-0.533235	Emapalumab	IFNG	IFNG_target_neutralizer
-0.532612	5-(hexahydro-2-oxo-1H-thieno[3,4-D]imidazol-6-yl)pentanal	PC	PC_target_
-0.532182	1-(3-HYDROXYPROPYL)-2-[(3-NITROBENZOYL)AMINO]-1H-BENZIMIDAZOL-5-YL PIVALATE	IRAK4	IRAK4_target_
-0.531763	Azimilide	CYP3A5	CYP1A1	KCNQ1	CYP3A4	KCNE1	KCNH2	CYP2D6	CYP2D6	CYP3A5_enzyme_substrate	CYP1A1_enzyme_substrate	KCNQ1_target_	CYP3A4_enzyme_substrate	KCNE1_target_	KCNH2_target_	CYP2D6_enzyme_substrate	CYP2D6_enzyme_substrate
-0.531741	Pitavastatin	SLCO1B1	ABCB11	UGT2B7	CYP2C8	ALB	CYP2C9	ABCB1	ABCC2	ITGAL	SLC10A1	HMGCR	SLCO1B3	ORM1	UGT1A3	SLCO2B1	ABCG2	SLCO1B1_transporter_substrate|inhibitor	ABCB11_transporter_substrate	UGT2B7_enzyme_substrate	CYP2C8_enzyme_substrate	ALB_carrier_substrate	CYP2C9_enzyme_substrate	ABCB1_transporter_substrate	ABCC2_transporter_substrate	ITGAL_target_	SLC10A1_transporter_substrate	HMGCR_target_inhibitor	SLCO1B3_transporter_substrate	ORM1_carrier_substrate	UGT1A3_enzyme_substrate	SLCO2B1_transporter_substrate	ABCG2_transporter_substrate
-0.531345	3-BROMO-6-HYDROXY-2-(4-HYDROXYPHENYL)-1H-INDEN-1-ONE	NCOA1	ESR2	NCOA1_target_	ESR2_target_
-0.530251	Dinitrochlorobenzene	MGMT	GSTP1	MGMT_target_	GSTP1_target_
-0.53008	Diphemanil	CHRM3	CHRM3_target_antagonist
-0.529363	5-Methoxy-1,2-Dimethyl-3-(Phenoxymethyl)Indole-4,7-Dione	NQO1	NQO1_target_
-0.52919	CRx-139	CRP	TNF	IL6	IL10	CRP_target_	TNF_target_	IL6_target_	IL10_target_
-0.528716	Sulfaphenazole	CYP2B6	CYP2C9	CYP2D6	CYP2D6	CYP2C8	CYP2B6_enzyme_inhibitor	CYP2C9_enzyme_inhibitor	CYP2D6_enzyme_inhibitor	CYP2D6_enzyme_inhibitor	CYP2C8_enzyme_inhibitor
-0.527679	M0002	AVPR2	AVPR2_target_
-0.527602	Tasosartan	AGTR1	CYP3A4	AGTR2	AGTR1_target_antagonist	CYP3A4_enzyme_substrate	AGTR2_target_antagonist
-0.527376	Corticotropin	CRH	CYP24A1	CYP27B1	CYP3A4	HSD3B2	MC2R	CRH_target_agonist	CYP24A1_enzyme_inducer	CYP27B1_enzyme_inducer	CYP3A4_enzyme_substrate|inducer	HSD3B2_enzyme_inducer	MC2R_target_agonist
-0.52726	Blinatumomab	CD3D	CD19	CD3D_target_activator	CD19_target_activator
-0.526882	Mimosine	TYR	CCL2	SHMT1	SHMT1	TYR_target_inhibitor	CCL2_target_inhibitor	SHMT1_target_inhibitor	SHMT1_target_inhibitor
-0.526178	3-Hydroxymethyl-5-Aziridinyl-1methyl-2-[1h-Indole-4,7-Dione]-Propanol	NQO1	NQO1_target_
-0.526178	Methylethylamine	MB	MB_target_
-0.525001	Mdl 101,146	CELA1	ELANE	CELA1_target_	ELANE_target_
-0.523901	Thrombin alfa	F8	FGG	FGA	FGB	F5	F8_target_activator	FGG_target_activator	FGA_target_activator	FGB_target_activator	F5_target_activator
-0.523791	Stavudine	SLC22A6	SLC28A1	ALB	SLC22A6_transporter_substrate	SLC28A1_transporter_	ALB_carrier_
-0.523791	Leucovorin	SLC22A8	SLC22A8_transporter_substrate|inhibitor
-0.523174	(Diaminomethyl-Methyl-Amino)-Acetic Acid	CKM	CKM_target_
-0.522854	Cibacron Blue	GSTP1	NQO1	GSTP1_target_	NQO1_target_
-0.522034	Tramadol	TRPV1	TACR1	OPRD1	HTR2C	ADORA1	CYP2D6	CYP2D6	CHRM1	CHRNA7	CHRNA7	CYP3A4	SCN2A	OPRK1	OPRM1	SLC6A4	ADRA2C	SLC6A2	GRIN3B	CYP2B6	UGT1A1	CHRM3	TRPV1_target_agonist	TACR1_target_inhibitor	OPRD1_target_agonist	HTR2C_target_antagonist	ADORA1_target_stimulator	CYP2D6_enzyme_substrate	CYP2D6_enzyme_substrate	CHRM1_target_antagonist	CHRNA7_target_antagonist	CHRNA7_target_antagonist	CYP3A4_enzyme_substrate	SCN2A_target_inhibitor	OPRK1_target_agonist	OPRM1_target_agonist	SLC6A4_target_inhibitor	ADRA2C_target_stimulator	SLC6A2_target_inhibitor	GRIN3B_target_inhibitor	CYP2B6_enzyme_substrate	UGT1A1_enzyme_substrate	CHRM3_target_antagonist
-0.521421	CYT006-AngQb	AGTR2	AGTR1	AGTR2_target_	AGTR1_target_
-0.520176	2-aminoisobutyric acid	CRH	SLC16A10	NPY	CRH_target_	SLC16A10_transporter_substrate	NPY_target_
-0.519896	Coproporphyrin I	UROD	UROD_target_
-0.518725	KB002	CSF2	CSF2RA	CSF2RA	CSF2_target_	CSF2RA_target_	CSF2RA_target_
-0.518667	Abarelix	GNRHR	GNRHR_target_antagonist
-0.518349	Zinc chloride	C3	HBA1	HBA1	TUFM	CCS	APOL1	PZP	MT2A	PARP1	SERPINA3	SLC30A3	PSPH	KRT9	SLC30A1	IGFALS	SLC39A5	SLC39A1	SLC39A8	ITIH3	SEMG1	ORM2	SLC30A4	SLC39A7	HDAC8	C1R	NME1	SLC39A2	UTRN	BRCC3	SLC30A10	SLC30A5	SERPINA1	APLP2	CPN1	APOB	ITIH4	KNG1	F11	CPN2	ITIH1	HDAC1	APOE	SLC30A6	TPI1	C5	ASPA	ESR1	SERPINA6
-0.517336	Warfarin	NR1I2	CYP1A2	VKORC1	CYP2C19	CYP2C8	CYP3A4	ORM1	CYP2C9	CYP2C18	ALB	NR1I2_target_	CYP1A2_enzyme_substrate	VKORC1_target_inhibitor	CYP2C19_enzyme_substrate|inhibitor	CYP2C8_enzyme_substrate|inhibitor	CYP3A4_enzyme_substrate|inducer	ORM1_carrier_	CYP2C9_enzyme_substrate|inducer	CYP2C18_enzyme_substrate	ALB_carrier_
-0.517328	Semaglutide	DPP4	ALB	GLP1R	LPL	AMY1A	AMY1A	AMY1A	MME	DPP4_enzyme_substrate	ALB_carrier_substrate	GLP1R_target_agonist	LPL_enzyme_inhibitor	AMY1A_enzyme_inhibitor	AMY1A_enzyme_inhibitor	AMY1A_enzyme_inhibitor	MME_enzyme_substrate
-0.515832	Pholcodine	OPRD1	OPRM1	OPRK1	OPRD1_target_antagonist	OPRM1_target_antagonist	OPRK1_target_antagonist
-0.515769	Progesterone	CYP2C19	CYP1A1	ORM1	CYP1B1	CYP17A1	SLCO1B1	ABCG2	CYP3A7	CYP3A7	CYP3A4	ABCB11	NR3C1	SLCO1B3	ABCC1	ABCB1	CYP3A5	SHBG	SLC22A3	AR	SLC22A1	ESR2	ESR1	CYP2A6	NR3C2	PGR	CYP2C9	SLC22A2	SLC10A1	OPRK1	CYP2D6	CYP2D6	CYP2C19_enzyme_substrate|inhibitor	CYP1A1_enzyme_substrate	ORM1_target_binder	CYP1B1_enzyme_substrate	CYP17A1_enzyme_inhibitor	SLCO1B1_transporter_inhibitor	ABCG2_transporter_inhibitor|inducer	CYP3A7_enzyme_substrate|inhibitor	CYP3A7_enzyme_substrate|inhibitor	CYP3A4_enzyme_substrate|inducer	ABCB11_transporter_inhibitor	NR3C1_target_partial agonist	SLCO1B3_transporter_inducer	ABCC1_transporter_inhibitor	ABCB1_transporter_substrate|inhibitor|inducer	CYP3A5_enzyme_substrate	SHBG_target_binder|potentiator
-0.515526	Dichloroacetic acid	PDK1	GSTZ1	PDK1_target_inhibitor	GSTZ1_target_
-0.513987	Fontolizumab	IFNG	IFNG_target_
-0.513424	Cabozantinib	CYP2C9	KDR	CYP3A4	MET	RET	CYP2C8	CYP2C9_enzyme_substrate	KDR_target_antagonist	CYP3A4_enzyme_substrate	MET_target_antagonist	RET_target_antagonist	CYP2C8_enzyme_inhibitor
-0.513066	O3-Sulfonylgalactose	MBL2	MBL2_target_
-0.512186	Homatropine methylbromide	CHRM5	CHRM4	CHRM2	CHRM3	CHRM1	CHRM5_target_antagonist	CHRM4_target_antagonist	CHRM2_target_antagonist	CHRM3_target_antagonist	CHRM1_target_antagonist
-0.512134	Pyridoxal	PDXK	PDXK	PDXK_target_	PDXK_target_
-0.511599	Ferroheme C	CYCS	CYP2C9	CYCS_target_	CYP2C9_target_
-0.511086	Siltuximab	IL6	CYP3A4	IL6_target_antagonist|antibody	CYP3A4_enzyme_inducer
-0.510164	Eugenol	ESR1	TRPV3	ESR2	AR	ESR1_target_	TRPV3_target_	ESR2_target_	AR_target_antagonist
-0.50904	Cholesterol	VDR	ABCB1	NR1I3	CLEC4E	ABCG2	RORA	VDR_target_	ABCB1_transporter_inhibitor	NR1I3_target_	CLEC4E_target_ligand	ABCG2_transporter_inducer	RORA_target_
-0.508985	Olsalazine	IFNG	TPMT	IFNG_target_	TPMT_target_inhibitor
-0.507737	Tetrahydropalmatine	CYP3A4	DRD1	DRD2	CYP3A4_enzyme_substrate	DRD1_target_antagonist	DRD2_target_antagonist
-0.505423	CCX915	CCR2	CCR2_target_
-0.504798	Isopentyl Pyrophosphate	FDPS	FDPS_target_
-0.504159	Propanoic acid	GPHN	FABP4	GPHN_target_	FABP4_carrier_
-0.502649	Methionine	MSRB2	MAT1A	MTHFR	MARS2	BHMT	MTR	BHMT2	MTRR	MAT2A	MARS	MARS	MSRA	MAT2B	GLUL	METAP2	SLC16A10	MSRB1	MSRB2_enzyme_substrate	MAT1A_enzyme_substrate	MTHFR_enzyme_inhibitor	MARS2_enzyme_substrate	BHMT_target_product of	MTR_target_product of	BHMT2_enzyme_product of	MTRR_target_product of	MAT2A_enzyme_substrate	MARS_enzyme_substrate	MARS_enzyme_substrate	MSRA_enzyme_substrate	MAT2B_enzyme_substrate	GLUL_enzyme_inhibitor	METAP2_target_product of	SLC16A10_transporter_inhibitor	MSRB1_enzyme_substrate
-0.5023	SGS-742	GABBR2	GABBR1	GABBR2_target_	GABBR1_target_
-0.5006	6-phenyl-4(R)-(7-phenyl-heptanoylamino)-hexanoic acid	PLA2G2A	PLA2G2A_target_
-0.499772	Venlafaxine	CYP2D6	CYP2D6	CYP3A4	ABCG2	ABCB1	SLC6A4	SLC6A2	SLC6A3	CYP2D6_enzyme_substrate|inhibitor	CYP2D6_enzyme_substrate|inhibitor	CYP3A4_enzyme_substrate	ABCG2_transporter_inducer	ABCB1_transporter_substrate|inhibitor	SLC6A4_target_inhibitor	SLC6A2_target_inhibitor	SLC6A3_target_inhibitor
-0.499532	Naloxone	CES1	CES1	ESR1	TLR4	CYP3A4	ALB	OPRD1	ABCB1	CREB1	SLCO1A2	OPRM1	OPRK1	UGT1A1	CES1_target_	CES1_target_	ESR1_target_antagonist|other/unknown	TLR4_target_inhibitor	CYP3A4_enzyme_inhibitor	ALB_carrier_substrate	OPRD1_target_antagonist	ABCB1_transporter_substrate	CREB1_target_other/unknown	SLCO1A2_transporter_inhibitor	OPRM1_target_antagonist	OPRK1_target_antagonist	UGT1A1_enzyme_substrate
-0.499513	Mecobalamin	MTR	MTR_target_cofactor
-0.499513	L-aminocarnityl-succinyl-leucyl-argininal-diethylacetal	CAPN3	CAPN3_target_
-0.499296	Levorphanol	OPRK1	OPRM1	OPRD1	OPRK1_target_agonist	OPRM1_target_agonist	OPRD1_target_agonist
-0.499103	Vorapaxar	ABCB1	CYP2J2	F2R	CYP3A4	ABCB1_transporter_	CYP2J2_enzyme_substrate	F2R_target_antagonist	CYP3A4_enzyme_substrate
-0.498784	10-Propargyl-5,8-Dideazafolic Acid	TYMS	NQO2	TYMS_target_	NQO2_target_
-0.498745	Tonapofylline	ADORA1	ADORA1_target_
-0.498614	Ciglitazone	CYP2C8	CYP3A4	PPARG	CYP2C8_enzyme_substrate|inhibitor	CYP3A4_enzyme_substrate	PPARG_target_
-0.498516	Fenofibric acid	PPARD	PPARA	PPARG	MMP25	NR1I2	PPARD_target_unknown	PPARA_target_agonist	PPARG_target_	MMP25_target_unknown	NR1I2_target_partial agonist
-0.497417	Dimethyl fumarate	KEAP1	RELA	KEAP1_target_binder	RELA_target_
-0.495628	Doxylamine	HRH1	NR1I3	CHRM5	HRH1_target_antagonist	NR1I3_target_	CHRM5_target_antagonist
-0.494977	Maprotiline	HTR2A	DRD2	CYP1A2	CHRM2	CYP2D6	CYP2D6	CHRM1	ADRA1D	CHRM5	ADRA2C	HTR2C	ORM1	SLC6A2	HTR7	HRH1	CHRM3	CHRM4	HTR2A_target_binder	DRD2_target_binder	CYP1A2_enzyme_substrate	CHRM2_target_antagonist	CYP2D6_enzyme_substrate	CYP2D6_enzyme_substrate	CHRM1_target_antagonist	ADRA1D_target_antagonist	CHRM5_target_antagonist	ADRA2C_target_antagonist	HTR2C_target_binder	ORM1_carrier_	SLC6A2_target_inhibitor	HTR7_target_antagonist	HRH1_target_antagonist	CHRM3_target_antagonist	CHRM4_target_antagonist
-0.49459	Diltiazem	CYP3A5	ORM1	CYP2C8	CYP2C19	ABCB1	CYP3A7	CYP3A7	CYP3A4	ALB	CACNG1	CACNA1C	CYP2D6	CYP2D6	CYP3A5_enzyme_substrate|inhibitor	ORM1_carrier_binder	CYP2C8_enzyme_substrate	CYP2C19_enzyme_substrate	ABCB1_transporter_substrate|inhibitor	CYP3A7_enzyme_substrate|inhibitor	CYP3A7_enzyme_substrate|inhibitor	CYP3A4_enzyme_substrate|inhibitor	ALB_carrier_binder	CACNG1_target_blocker	CACNA1C_target_blocker	CYP2D6_enzyme_substrate	CYP2D6_enzyme_substrate
-0.494502	Ximelagatran	CYP2C9	F2	CYP2C9_enzyme_substrate	F2_target_inhibitor
-0.494157	[3-(1-Benzyl-3-Carbamoylmethyl-2-Methyl-1h-Indol-5-Yloxy)-Propyl-]-Phosphonic Acid	PLA2G2A	PLA2G2A_target_
-0.494146	METHYL 3-CHLORO-2-{3-[(2,5-DIHYDROXY-4-METHOXYPHENYL)AMINO]-3-OXOPROPYL}-4,6-DIHYDROXYBENZOATE	HSP90AB1	HSP90B1	HSP90B1	HSP90AB1_target_	HSP90B1_target_	HSP90B1_target_
-0.490962	Levodopa	DRD3	SLC7A8	DRD2	DDC	DRD5	SLC16A10	SLC15A1	DRD4	DRD1	ALB	SLC7A5	DRD3_target_agonist	SLC7A8_transporter_	DRD2_target_agonist	DDC_enzyme_substrate	DRD5_target_agonist	SLC16A10_transporter_inhibitor	SLC15A1_transporter_inhibitor	DRD4_target_agonist	DRD1_target_agonist	ALB_carrier_binder	SLC7A5_transporter_
-0.490546	Lixisenatide	GLP1R	GLP1R_target_agonist
-0.489648	2-{[2-Oxo-2-(1-piperidinyl)ethyl]sulfanyl}-6-(trifluoromethyl)-4(1H)-pyrimidinone	FABP4	FABP4_carrier_
-0.487467	Plozalizumab	CCR2	CCR2_target_
-0.486883	TO-901317	NR1I2	RXRB	NCOA1	NR1H3	NR1H2	NCOA2	NR1I2_target_	RXRB_target_	NCOA1_target_	NR1H3_target_	NR1H2_target_	NCOA2_target_
-0.485679	Fenoterol	ADRB2	ADRB1	ADRB3	ADRB2_target_agonist	ADRB1_target_agonist	ADRB3_target_agonist
-0.484473	Zinc acetate	KRT16	TP73	MDM2	CPN1	PDCD6	CPN2	SOD1	KRT1	APOA2	SERPINA3	UTRN	SERPINA6	APOA1	APLP2	F2	C1QB	PDIA3	C1S	C3	JUP	S100A8	PRDX1	APLP1	DAND5	SEPP1	INS	HBB	S100A7	KRT5	HDAC1	S100A2	HBA1	HBA1	SERPINA4	APCS	CCS	KRT2	APOL1	PON1	SIVA1	HRNR	P4HB	FCN3	MMP9	DCD	A2M	VTN	VTN
-0.483712	Piperine	ABCB1	NR1I2	CYP3A4	ABCB1_transporter_inhibitor	NR1I2_target_	CYP3A4_enzyme_inhibitor
-0.482748	(6R)-Folinic acid	FTCD	FTCD_target_
-0.479644	Cyclothiazide	SLC22A6	CA2	CA1	SFRP4	FXYD2	CA9	SLC22A6_transporter_inhibitor	CA2_target_inhibitor	CA1_target_inhibitor	SFRP4_target_inhibitor	FXYD2_target_inhibitor	CA9_target_inhibitor
-0.479422	Enalapril	ACE	ABCB1	SLC22A8	SLC22A6	SLC15A1	SLC22A7	SLCO1A2	ALB	ACE_target_inhibitor	ABCB1_transporter_inhibitor	SLC22A8_transporter_inhibitor	SLC22A6_transporter_inhibitor	SLC15A1_transporter_substrate|inhibitor	SLC22A7_transporter_inhibitor	SLCO1A2_transporter_substrate	ALB_carrier_binder
-0.47921	Cetilistat	PNLIP	PNLIP_target_
-0.47856	Vorinostat	HDAC6	HDAC1	HDAC2	HDAC8	HDAC3	HDAC6_target_inhibitor	HDAC1_target_inhibitor	HDAC2_target_inhibitor	HDAC8_target_	HDAC3_target_inhibitor
-0.477502	Methantheline	HRH2	CHRM2	ACHE	CHRM1	CHRM4	CHRM3	CHRM5	HRH2_target_antagonist	CHRM2_target_	ACHE_enzyme_inhibitor	CHRM1_target_antagonist	CHRM4_target_	CHRM3_target_	CHRM5_target_
-0.477477	Methyl alpha-D-mannoside	MBL2	MBL2_target_
-0.476825	Asenapine	HTR5A	ALB	ADRA2C	ADRA2B	ADRB1	HRH2	CYP2D6	CYP2D6	DRD2	CYP3A4	ADRB2	HTR1B	UGT1A4	HTR7	ADRA2A	HTR2C	DRD3	CYP1A2	ADRA1A	DRD1	ORM2	HTR6	HTR2A	DRD4	HTR2B	HTR1A	HRH1	HTR5A_target_antagonist	ALB_carrier_binder	ADRA2C_target_antagonist	ADRA2B_target_antagonist	ADRB1_target_antagonist	HRH2_target_antagonist	CYP2D6_enzyme_substrate|inhibitor	CYP2D6_enzyme_substrate|inhibitor	DRD2_target_antagonist	CYP3A4_enzyme_substrate	ADRB2_target_antagonist	HTR1B_target_antagonist	UGT1A4_enzyme_substrate	HTR7_target_antagonist	ADRA2A_target_antagonist	HTR2C_target_antagonist	DRD3_target_antagonist	CYP1A2_enzyme_substrate	ADRA1A_target_antagonist	DRD1_target_antagonist	ORM2_carrier_binder
-0.476297	Aripiprazole	ADRA1B	OPRM1	ADRB2	HTR2A	ADRA2B	HRH2	HTR1A	HTR1E	ADRB1	DRD4	ALB	OPRK1	DRD3	CHRM2	HTR1D	DRD5	HRH4	CYP3A7	CYP3A7	CYP3A4	GRIN3B	HTR2C	HTR5A	HTR3A	DRD1	CHRM1	ADRA2A	CYP3A5	HTR1B	HTR7	DRD2	SLC6A4	ADRA1A	HTR2B	HRH3	HTR6	CHRM3	OPRD1	ADRA2C	CHRM5	SLC6A3	CHRM4	HRH1	CYP2D6	CYP2D6	ADRA1B_target_antagonist	OPRM1_target_ligand	ADRB2_target_ligand
-0.476214	cis-tetracosenoyl sulfatide	CD1D	CD1D_target_
-0.475831	Histrelin	GNRHR	GNRHR_target_agonist
-0.475112	5-(3-carbamoylbenzyl)-5,6,7,8,9,10-hexahydrocyclohepta[b]indole-4-carboxylic acid	FABP4	FABP4_carrier_
-0.475007	Scopolamine	ABCB1	CHRM2	CHRNA4	CHRM5	SI	CHRNB2	CHRM1	CHRM3	CHRM4	ABCB1_transporter_inhibitor	CHRM2_target_antagonist	CHRNA4_target_	CHRM5_target_antagonist	SI_target_inhibitor	CHRNB2_target_	CHRM1_target_antagonist	CHRM3_target_antagonist	CHRM4_target_antagonist
-0.473394	Tryptophanamide	WARS	WARS_target_
-0.472234	Serotonin	HTR3B	HTR2A	SLC18A2	SLC22A2	HTR3A	SLC6A4	HTR3B_target_	HTR2A_target_	SLC18A2_target_	SLC22A2_transporter_	HTR3A_target_	SLC6A4_target_
-0.471576	Alpelisib	ABCB1	CYP3A4	PIK3CA	CYP2C19	ABCG2	CYP2C9	CYP2C8	ABCB1_transporter_inhibitor	CYP3A4_enzyme_substrate	PIK3CA_target_inhibitor	CYP2C19_enzyme_inhibitor	ABCG2_transporter_substrate	CYP2C9_enzyme_inducer	CYP2C8_enzyme_inhibitor
-0.470248	Desoxycorticosterone acetate	NR3C2	CYP3A4	NR3C2_target_agonist	CYP3A4_enzyme_substrate
-0.46984	Asfotase alfa	S1PR1	S1PR1_target_agonist
-0.469056	Methotrimeprazine	HTR2A	ADRA1B	CHRM1	ADRA2C	ADRA2B	CHRM2	CYP2D6	CYP2D6	DRD2	CHRM5	CHRM4	ADRA2A	HTR2C	DRD3	ADRA1D	ADRA1A	DRD1	CHRM3	CYP2E1	DRD4	DRD5	HRH1	HTR2A_target_antagonist	ADRA1B_target_antagonist	CHRM1_target_antagonist	ADRA2C_target_antagonist	ADRA2B_target_antagonist	CHRM2_target_antagonist	CYP2D6_enzyme_substrate|inhibitor	CYP2D6_enzyme_substrate|inhibitor	DRD2_target_antagonist	CHRM5_target_antagonist	CHRM4_target_antagonist	ADRA2A_target_antagonist	HTR2C_target_antagonist	DRD3_target_antagonist	ADRA1D_target_antagonist	ADRA1A_target_antagonist	DRD1_target_antagonist	CHRM3_target_antagonist	CYP2E1_enzyme_inhibitor	DRD4_target_antagonist	DRD5_target_antagonist	HRH1_target_antagonist
-0.468651	3-[4-AMINO-1-(1-METHYLETHYL)-1H-PYRAZOLO[3,4-D]PYRIMIDIN-3-YL]PHENOL	SRC	PIK3CG	SRC_target_	PIK3CG_target_
-0.468532	2-[3-({Methyl[1-(2-Naphthoyl)Piperidin-4-Yl]Amino}Carbonyl)-2-Naphthyl]-1-(1-Naphthyl)-2-Oxoethylphosphonic Acid	CTSG	CMA1	CTSG_target_	CMA1_target_
-0.467861	Doconexent	RXRB	RXRA	RXRG	SREBF1	PPARG	PPARA	CYP2C9	RXRB_target_activator	RXRA_target_activator	RXRG_target_activator	SREBF1_target_inhibitor	PPARG_target_ligand	PPARA_target_ligand	CYP2C9_enzyme_substrate|inhibitor
-0.466916	Pranlukast	CYSLTR1	IL5	MUC2	ABCC2	NFKB1	CYP3A4	CYP2C9	RNASE3	TNF	CYSLTR1_target_antagonist	IL5_target_antagonist	MUC2_target_other/unknown	ABCC2_transporter_inhibitor	NFKB1_target_other/unknown	CYP3A4_enzyme_substrate	CYP2C9_enzyme_inhibitor	RNASE3_target_other/unknown	TNF_target_other/unknown
-0.465872	Zidovudine	UGT1A1	SLC22A11	UGT2B7	CYP2A6	CYP2C9	TERT	SLC29A2	CYP3A4	TK1	SLC22A6	SLC22A7	ABCB1	ABCC4	ABCC5	SLC22A2	SLC28A1	SLC22A8	ALB	ABCG2	UGT1A1_enzyme_substrate|inducer	SLC22A11_transporter_	UGT2B7_enzyme_substrate	CYP2A6_enzyme_substrate	CYP2C9_enzyme_substrate	TERT_target_inhibitor	SLC29A2_transporter_	CYP3A4_enzyme_substrate	TK1_enzyme_substrate	SLC22A6_transporter_substrate	SLC22A7_transporter_	ABCB1_transporter_substrate	ABCC4_transporter_substrate	ABCC5_transporter_substrate	SLC22A2_transporter_	SLC28A1_transporter_	SLC22A8_transporter_substrate|inhibitor	ALB_carrier_	ABCG2_transporter_substrate
-0.465696	Aprobarbital	GABRA3	GABRA6	GABRA4	GABRA1	GABRA5	GRIA2	GABRA2	GRIK2	CHRNA7	CHRNA7	CYP3A4	CHRNA4	GABRA3_target_potentiator	GABRA6_target_potentiator	GABRA4_target_potentiator	GABRA1_target_potentiator	GABRA5_target_potentiator	GRIA2_target_antagonist	GABRA2_target_potentiator	GRIK2_target_antagonist	CHRNA7_target_antagonist	CHRNA7_target_antagonist	CYP3A4_enzyme_inducer	CHRNA4_target_antagonist
-0.464761	2-(3-AMINO-2,5,6-TRIMETHOXYPHENYL)ETHYL 5-CHLORO-2,4-DIHYDROXYBENZOATE	HSP90AB1	HSP90B1	HSP90B1	HSP90AB1_target_	HSP90B1_target_	HSP90B1_target_
-0.464197	K201 free base	ANXA5	ANXA5_target_
-0.463729	CX-717	GRIA4	GRIA3	BDNF	GRIA1	GRIA2	GRIA4_target_	GRIA3_target_	BDNF_target_	GRIA1_target_	GRIA2_target_
-0.463203	Hydrocortisone	CYP11B2	CYP1B1	HSD11B1	ANXA1	CYP2C8	SLC22A8	CYP2B6	CYP3A7	CYP3A7	CYP3A4	CYP11B1	CYP2C9	HSD11B2	CYP3A5	SLCO1A2	CYP2A6	CYP2C19	NR3C1	SHBG	SERPINA6	AKR1D1	ABCB1	CYP11B2_enzyme_substrate	CYP1B1_enzyme_inducer	HSD11B1_enzyme_substrate	ANXA1_target_agonist	CYP2C8_enzyme_inducer	SLC22A8_transporter_substrate	CYP2B6_enzyme_inducer	CYP3A7_enzyme_substrate	CYP3A7_enzyme_substrate	CYP3A4_enzyme_substrate|inducer	CYP11B1_enzyme_substrate	CYP2C9_enzyme_inducer	HSD11B2_enzyme_substrate	CYP3A5_enzyme_substrate	SLCO1A2_transporter_inhibitor	CYP2A6_enzyme_inducer	CYP2C19_enzyme_inducer	NR3C1_target_agonist	SHBG_carrier_binder	SERPINA6_carrier_binder	AKR1D1_enzyme_substrate	ABCB1_transporter_substrate|inducer
-0.462691	Fotemustine	TXNRD1	TXNRD1_target_
-0.462281	2-chloro-5-nitro-N-phenylbenzamide	RXRA	NCOA2	PPARG	RXRA_target_	NCOA2_target_	PPARG_target_
-0.461641	Lestaurtinib	FLT3	CYP3A4	FLT3_target_	CYP3A4_enzyme_inhibitor
-0.461318	(2R)-2-Acetamido-3-(octadecyloxy)propyl 2-(methylsulfanyl)ethyl hydrogen phosphate	PLA2G2A	PLA2G2A_target_
-0.460797	alpha-L-methyl-fucose	MBL2	MBL2_target_
-0.459637	4-(Hydrogen sulfate)-beta-D-galactopyranose	MBL2	MBL2_target_
-0.45958	PX-12	TXNRD1	TXNRD1_target_
-0.459405	Tocilizumab	IL6R	CYP3A4	IL6R_target_inhibitor|antibody	CYP3A4_enzyme_inducer
-0.458942	Eribulin	TUBB1	BCL2	TUBB1_target_	BCL2_target_
-0.45863	Allylestrenol	ESR1	PGR	ESR1_target_agonist	PGR_target_agonist
-0.458385	Posaconazole	CYP3A4	ABCB1	CYP3A4_enzyme_substrate|inhibitor	ABCB1_transporter_substrate|inhibitor
-0.458228	XmAb 2513	TNFRSF8	TNFRSF8_target_
-0.456915	Benzatropine	SLC6A3	SLC6A2	SLC6A4	ALB	CHRM1	HRH1	SLC6A3_target_inhibitor	SLC6A2_target_inhibitor	SLC6A4_target_inhibitor	ALB_carrier_binder	CHRM1_target_antagonist	HRH1_target_antagonist
-0.45551	Dulaglutide	GLP1R	GLP1R_target_agonist
-0.454168	Streptomycin	PADI4	SLC22A6	PADI4_target_	SLC22A6_transporter_inhibitor
-0.453638	9-benzyl-2,3,4,9-tetrahydro-1H-carbazole-8-carboxylic acid	FABP4	FABP4_carrier_
-0.452131	D-glucose	SLC2A5	SLC2A7	SLC2A8	SLC5A2	HK1	SLC2A11	SLC5A1	GCK	SLC2A2	SLC2A6	SLC2A4	SLC2A12	SLC2A3	ALB	SLC2A9	SLC2A1	SLC2A10	SLC2A5_transporter_substrate	SLC2A7_transporter_substrate	SLC2A8_transporter_substrate	SLC5A2_transporter_substrate	HK1_enzyme_substrate	SLC2A11_transporter_substrate	SLC5A1_transporter_substrate	GCK_enzyme_substrate	SLC2A2_transporter_substrate	SLC2A6_transporter_substrate	SLC2A4_transporter_substrate	SLC2A12_transporter_substrate	SLC2A3_transporter_substrate	ALB_carrier_binder	SLC2A9_transporter_substrate	SLC2A1_transporter_substrate	SLC2A10_transporter_substrate
-0.45168	Lomerizine	ABCB1	CYP3A4	ABCB1_transporter_inhibitor	CYP3A4_enzyme_substrate
-0.451482	Thiocitrulline	NOS2	NOS2_target_
-0.451462	Sarilumab	FCGR2A	FCGR3A	IL6R	FCGR2B	FCGR3B	FCGR1A	FCGR1A	CYP3A4	FCGR2A_target_unknown	FCGR3A_target_unknown	IL6R_target_antagonist|antibody	FCGR2B_target_unknown	FCGR3B_target_unknown	FCGR1A_target_unknown	FCGR1A_target_unknown	CYP3A4_enzyme_inhibitor|inducer
-0.450363	N,O6-Disulfo-Glucosamine	FGF1	ANXA5	HS3ST3A1	HGF	FGF2	FGF1_target_	ANXA5_target_	HS3ST3A1_target_	HGF_target_	FGF2_target_
-0.450213	4-[(1S,2S,5S)-5-(HYDROXYMETHYL)-6,8,9-TRIMETHYL-3-OXABICYCLO[3.3.1]NON-7-EN-2-YL]PHENOL	ESR1	NCOA2	ESR1_target_	NCOA2_target_
-0.449448	sn-glycero-3-phosphoethanolamine	ANXA5	ANXA5_target_
-0.449274	Saquinavir	CYP3A5	SLCO2B1	ABCB11	ABCB1	ABCG2	ABCC2	SLCO1A2	ABCC1	SLCO1B1	CYP3A7	CYP3A7	ORM1	SLC22A1	CYP2D6	CYP2D6	CYP3A4	ALB	CYP2C8	CYP3A5_enzyme_substrate|inhibitor	SLCO2B1_transporter_inhibitor	ABCB11_transporter_substrate	ABCB1_transporter_substrate|inhibitor|inducer	ABCG2_transporter_inhibitor	ABCC2_transporter_substrate	SLCO1A2_transporter_inhibitor	ABCC1_transporter_substrate	SLCO1B1_transporter_inhibitor	CYP3A7_enzyme_substrate|inhibitor	CYP3A7_enzyme_substrate|inhibitor	ORM1_carrier_	SLC22A1_transporter_inhibitor	CYP2D6_enzyme_inhibitor	CYP2D6_enzyme_inhibitor	CYP3A4_enzyme_substrate|inhibitor	ALB_carrier_	CYP2C8_enzyme_inhibitor
-0.448624	KH064	PLA2G2A	PLA2G2A_target_
-0.447815	Rolicyclidine	DRD2	GRIN3A	DRD2_target_	GRIN3A_target_
-0.447783	Thiopental	GABRA3	GABRA6	GABRA4	GABRA1	GABRA5	CYP3A7	CYP3A7	GRIA2	CHRM3	CYP2C19	GABRA2	GRIK2	FAAH	CHRNA7	CHRNA7	CHRNA4	GABRA3_target_potentiator	GABRA6_target_potentiator	GABRA4_target_potentiator	GABRA1_target_potentiator	GABRA5_target_potentiator	CYP3A7_enzyme_substrate	CYP3A7_enzyme_substrate	GRIA2_target_antagonist	CHRM3_target_	CYP2C19_enzyme_substrate	GABRA2_target_potentiator	GRIK2_target_antagonist	FAAH_target_inhibitor	CHRNA7_target_antagonist	CHRNA7_target_antagonist	CHRNA4_target_antagonist
-0.447723	Polatuzumab vedotin	CD79B	CYP3A4	CD79B_transporter_	CYP3A4_enzyme_substrate
-0.447658	Emodin	AHR	CSNK2A1	AHR_target_agonist	CSNK2A1_target_
-0.447152	(1-Benzyl-5-methoxy-2-methyl-1H-indol-3-yl)acetic acid	PLA2G2A	PLA2G2A_target_
-0.446516	Carbazole Butanoic Acid	FABP4	FABP4_carrier_
-0.446023	3-hydroxyglutaric acid	HMGCL	HMGCL_target_
-0.445894	Dabrafenib	LIMK1	SIK1	CYP2B6	SLC22A6	SLC22A8	ABCB1	SLCO1B1	SLCO1B3	RAF1	CYP2C8	CYP3A4	ABCG2	BRAF	CYP2C9	NEK11	LIMK1_target_antagonist|inhibitor	SIK1_target_antagonist|inhibitor	CYP2B6_enzyme_inducer	SLC22A6_transporter_inhibitor	SLC22A8_transporter_inhibitor	ABCB1_transporter_substrate	SLCO1B1_transporter_inhibitor	SLCO1B3_transporter_inhibitor	RAF1_target_antagonist|inhibitor	CYP2C8_enzyme_substrate|inhibitor	CYP3A4_enzyme_substrate|inducer	ABCG2_transporter_substrate|inhibitor	BRAF_target_antagonist|inhibitor	CYP2C9_enzyme_inducer	NEK11_target_antagonist|inhibitor
-0.444541	Lefamulin	CYP3A4	ABCB1	CYP3A4_enzyme_substrate	ABCB1_transporter_substrate
-0.443849	Fesoterodine	CHRM4	CHRM2	ABCB1	CHRM1	CHRM3	CYP3A4	CYP2D6	CYP2D6	CHRM5	CHRM4_target_antagonist	CHRM2_target_antagonist	ABCB1_transporter_substrate	CHRM1_target_antagonist	CHRM3_target_antagonist	CYP3A4_enzyme_substrate	CYP2D6_enzyme_substrate	CYP2D6_enzyme_substrate	CHRM5_target_antagonist
-0.443366	Alpha-Methyl-N-Acetyl-D-Glucosamine	MBL2	MBL2_target_
-0.442127	Tryptophanyl-5'amp	WARS	WARS_target_
-0.442035	Permethrin	CYP2B6	NR1I2	SCN1A	ESR1	CYP2B6_enzyme_substrate|inducer	NR1I2_target_	SCN1A_target_inhibitor	ESR1_target_
-0.441846	4-(1-Benzyl-3-Carbamoylmethyl-2-Methyl-1h-Indol-5-Yloxy)-Butyric Acid	PLA2G2A	PLA2G2A_target_
-0.441653	Diazoxide	ATP1A1	KCNMA1	GLUL	KCNJ11	CA1	CA2	ATP1A1_target_other	KCNMA1_target_other	GLUL_enzyme_inhibitor	KCNJ11_target_inducer	CA1_target_inhibitor	CA2_target_inhibitor
-0.440924	(9BETA,11ALPHA,13ALPHA,14BETA,17ALPHA)-11-(METHOXYMETHYL)ESTRA-1(10),2,4-TRIENE-3,17-DIOL	ESR1	NCOA2	ESR1_target_	NCOA2_target_
-0.440439	2-[(2,4-DICHLOROBENZOYL)AMINO]-5-(PYRIMIDIN-2-YLOXY)BENZOIC ACID	RXRA	NCOA2	PPARG	RXRA_target_	NCOA2_target_	PPARG_target_
-0.439871	Elaidamide	PLA2G2A	PLA2G2A_target_
-0.439771	Methyl beta-L-fucopyranoside	MBL2	MBL2_target_
-0.439347	Netarsudil	ROCK2	ROCK1	SLC6A2	ROCK2_target_inhibitor	ROCK1_target_inhibitor	SLC6A2_target_inhibitor
-0.438922	Dihydrexidine	DRD1	DRD1_target_
-0.437708	Colchiceine	TUBB	TUBA1A	ALB	TUBB_target_binder	TUBA1A_target_binder	ALB_carrier_substrate
-0.436644	Dimethyltryptamine	HTR6	SIGMAR1	HTR2A	HTR6_target_	SIGMAR1_target_	HTR2A_target_
-0.436096	Isotretinoin	ALB	CYP3A4	RARG	RARA	ALB_carrier_binder	CYP3A4_enzyme_substrate	RARG_target_	RARA_target_other/unknown
-0.435397	6-phospho-D-gluconic acid	PGD	GPI	PGD_target_	GPI_target_
-0.43443	Bezafibrate	RXRG	PPARA	RXRB	PPARG	CYP3A4	SLCO1B1	RXRA	CYP1A1	PPARD	NR1I2	CYP2C8	RXRG_target_agonist	PPARA_target_agonist	RXRB_target_agonist	PPARG_target_agonist	CYP3A4_enzyme_substrate	SLCO1B1_transporter_inhibitor	RXRA_target_agonist	CYP1A1_enzyme_inducer	PPARD_target_agonist	NR1I2_target_partial agonist	CYP2C8_enzyme_inhibitor
-0.433784	Amobarbital	GABRA3	GABRA6	GABRA4	GABRA1	GABRA5	GRIA2	GABRA2	GRIK2	CHRNA7	CHRNA7	CHRNA4	GABRA3_target_potentiator	GABRA6_target_potentiator	GABRA4_target_potentiator	GABRA1_target_potentiator	GABRA5_target_potentiator	GRIA2_target_antagonist	GABRA2_target_potentiator	GRIK2_target_antagonist	CHRNA7_target_antagonist	CHRNA7_target_antagonist	CHRNA4_target_antagonist
-0.433514	Dipyrithione	PTGS2	NOS2	PTGS2_target_	NOS2_target_antagonist
-0.433003	INCB3284	CCR2	CCR2_target_
-0.432836	Albiglutide	GLP1R	GLP1R_target_agonist
-0.432343	Amoxapine	SLC6A2	HTR2A	CHRM1	ORM1	HRH4	ADRA2C	CYP2D6	CYP2D6	HTR1B	HTR3A	SLC6A3	HTR7	CHRM5	ADRA2A	HTR2C	DRD3	DRD2	ADRA1D	SLC6A4	ADRA1A	DRD1	GABRA1	HTR6	DRD4	HTR2B	HTR1A	HRH1	SLC6A2_target_inhibitor	HTR2A_target_antagonist	CHRM1_target_antagonist	ORM1_carrier_	HRH4_target_binder	ADRA2C_target_antagonist	CYP2D6_enzyme_substrate|inhibitor	CYP2D6_enzyme_substrate|inhibitor	HTR1B_target_antagonist	HTR3A_target_antagonist	SLC6A3_target_binder	HTR7_target_antagonist	CHRM5_target_antagonist	ADRA2A_target_antagonist	HTR2C_target_antagonist	DRD3_target_antagonist	DRD2_target_antagonist	ADRA1D_target_antagonist	SLC6A4_target_inhibitor	ADRA1A_target_antagonist	DRD1_target_antagonist
-0.431649	Alitretinoin	RARA	RXRG	CRABP2	ABCB1	RARG	CYP26C1	RXRB	IGFBP3	CRABP1	RARB	PSG5	RXRA	RARA_target_agonist	RXRG_target_agonist	CRABP2_carrier_agonist	ABCB1_transporter_substrate	RARG_target_agonist	CYP26C1_target_	RXRB_target_agonist	IGFBP3_target_	CRABP1_carrier_agonist	RARB_target_agonist	PSG5_target_	RXRA_target_agonist
-0.431482	1-Hexadecanosulfonic Acid	FABP4	FABP4_carrier_
-0.431382	Mercaptoethanol	LGALS1	SERPINA1	GLO1	SCMH1	PNPO	LGALS1_target_	SERPINA1_target_	GLO1_target_	SCMH1_target_	PNPO_target_
-0.43114	4-[(1S,2S,5S,9R)-5-(HYDROXYMETHYL)-8,9-DIMETHYL-3-OXABICYCLO[3.3.1]NON-7-EN-2-YL]PHENOL	ESR1	NCOA2	ESR1_target_	NCOA2_target_
-0.43114	Protein C	F5	F8	F5_target_inactivator	F8_target_inactivator
-0.430331	N-[2-(1,3-BENZODIOXOL-5-YL)ETHYL]-1-[2-(1H-IMIDAZOL-1-YL)-6-METHYLPYRIMIDIN-4-YL]-D-PROLINAMIDE	NOS2	NOS2_target_
-0.429955	Ixabepilone	TUBB3	CYP3A4	ABCB1	TUBB3_target_inhibitor	CYP3A4_enzyme_substrate|inhibitor	ABCB1_transporter_substrate|inhibitor
-0.429953	Amcinonide	ANXA1	NR3C1	CYP3A4	CYP3A5	ANXA1_target_agonist	NR3C1_target_agonist	CYP3A4_enzyme_substrate|inducer	CYP3A5_enzyme_inducer
-0.429445	TAK-475	FDFT1	HMGCR	FDFT1_target_	HMGCR_target_
-0.42841	AL5300	CA2	CA2_target_
-0.427664	AL5927	CA2	CA2_target_
-0.427534	Zinc sulfate, unspecified form	C3	HBA1	HBA1	TUFM	CCS	APOL1	PZP	MT2A	PARP1	SERPINA3	SLC30A3	PSPH	KRT9	SLC30A1	IGFALS	SLC39A5	SLC39A1	SLC39A8	ITIH3	SEMG1	ORM2	SLC30A4	SLC39A7	HDAC8	C1R	NME1	SLC39A2	UTRN	BRCC3	SLC30A10	SLC30A5	SERPINA1	APLP2	CPN1	APOB	ITIH4	KNG1	F11	CPN2	ITIH1	HDAC1	APOE	SLC30A6	TPI1	C5	ASPA	ESR1	SERPINA6
-0.426974	Enzacamene	PGR	ESR1	ESR2	AR	PGR_target_antagonist	ESR1_target_	ESR2_target_	AR_target_antagonist
-0.424462	Vinorelbine	TUBB	CYP3A4	CYP2D6	CYP2D6	TUBB_target_antagonist|inhibitor	CYP3A4_enzyme_substrate	CYP2D6_enzyme_inhibitor	CYP2D6_enzyme_inhibitor
-0.424327	Fingolimod	SPHK1	ABCB1	CYP4F2	SLC1A2	S1PR4	CYP2E1	HDAC1	S1PR3	S1PR1	S1PR5	SLC1A3	ABCC1	SPHK1_enzyme_substrate|inhibitor	ABCB1_transporter_inhibitor	CYP4F2_enzyme_substrate|inducer	SLC1A2_transporter_inducer	S1PR4_target_modulator	CYP2E1_enzyme_substrate	HDAC1_target_inhibitor	S1PR3_target_modulator	S1PR1_target_modulator	S1PR5_target_modulator	SLC1A3_transporter_inducer	ABCC1_transporter_inhibitor|inducer
-0.424078	Revefenacin	CHRM5	ABCB1	SLCO1B1	SLCO1B3	ALB	CYP2D6	CYP2D6	ABCG2	CHRM5_target_antagonist	ABCB1_transporter_substrate	SLCO1B1_transporter_substrate	SLCO1B3_transporter_substrate	ALB_carrier_binder	CYP2D6_enzyme_substrate	CYP2D6_enzyme_substrate	ABCG2_transporter_substrate
-0.423157	Oxybenzone	PGR	ESR1	ESR2	AR	PGR_target_antagonist	ESR1_target_	ESR2_target_	AR_target_antagonist
-0.422727	dimethyl (1R,4S)-5,6-bis(4-hydroxyphenyl)-7-oxabicyclo[2.2.1]hepta-2,5-diene-2,3-dicarboxylate	ESR1	NCOA2	ESR1_target_	NCOA2_target_
-0.421692	[5-(5-Amino-1H-pyrrolo[3,2-b]pyridin-2-yl)-6-hydroxy-3'-nitro-3-biphenylyl]acetic acid	F7	F3	F7_target_	F3_target_
-0.421212	Aluminum acetate	TF	ATP1A1	KLK1	APP	ALB	TF_target_	ATP1A1_target_	KLK1_target_	APP_target_	ALB_carrier_
-0.420596	L-thioproline	ANXA5	ANXA5_target_
-0.420084	Dexniguldipine	CYP3A4	ABCB1	CYP3A4_enzyme_substrate	ABCB1_target_inhibitor
-0.41948	indane-5-sulfonamide	CA2	CA2_target_
-0.419157	Norethisterone	ABCB1	SRD5A3	HSD3B2	CYP1A2	AKR1C4	NR3C1	CYP2A6	ALB	CYP3A4	CYP2C19	AKR1D1	SHBG	PGR	AR	ABCB1_transporter_inhibitor	SRD5A3_enzyme_substrate	HSD3B2_enzyme_substrate	CYP1A2_enzyme_substrate	AKR1C4_enzyme_substrate	NR3C1_target_agonist	CYP2A6_enzyme_substrate	ALB_carrier_substrate	CYP3A4_enzyme_substrate	CYP2C19_enzyme_substrate|inducer	AKR1D1_enzyme_substrate	SHBG_carrier_substrate	PGR_target_agonist	AR_target_agonist
-0.419151	PPL-100	SERPINA5	SERPINA1	SERPING1	SERPINA5_target_	SERPINA1_target_	SERPING1_target_
-0.419067	Cysteine-Methylene-Carbamoyl-1,10-Phenanthroline	FABP4	FABP4_carrier_
-0.419037	FG-2216	HIF1A	EGLN1	HIF1A_target_	EGLN1_target_
-0.418888	Compound 19	ESR1	PTPN1	ESR1_target_	PTPN1_target_
-0.418308	Fidaxomicin	ABCB1	CYP3A4	ABCB1_transporter_substrate	CYP3A4_enzyme_inhibitor
-0.417725	Mibefradil	CACNA1H	CACNB3	CYP2D6	CYP2D6	CACNA1I	CYP11B2	CACNA1F	CYP3A5	ABCB1	CYP11B1	CACNA1G	CACNA1D	CACNB2	CACNB1	CACNA1S	CACNB4	CACNA1C	CYP3A4	CYP1A2	CYP3A7	CYP3A7	CACNA1H_target_inhibitor	CACNB3_target_inhibitor	CYP2D6_enzyme_inhibitor	CYP2D6_enzyme_inhibitor	CACNA1I_target_inhibitor	CYP11B2_enzyme_inhibitor	CACNA1F_target_inhibitor	CYP3A5_enzyme_inhibitor	ABCB1_transporter_substrate|inhibitor	CYP11B1_enzyme_inhibitor	CACNA1G_target_inhibitor	CACNA1D_target_inhibitor	CACNB2_target_inhibitor	CACNB1_target_inhibitor	CACNA1S_target_inhibitor	CACNB4_target_inhibitor	CACNA1C_target_inhibitor	CYP3A4_enzyme_substrate|inhibitor	CYP1A2_enzyme_inhibitor	CYP3A7_enzyme_inhibitor	CYP3A7_enzyme_inhibitor
-0.417617	(3R)-3-[(1,2,3,4-tetrahydroisoquinolin-7-yloxy)methyl]-2,3-dihydrothieno[2,3-f][1,4]oxazepin-5-amine	NOS2	NOS2_target_
-0.417284	Darifenacin	CHRM4	CHRM2	CHRM1	CYP2D6	CYP2D6	CHRM3	CYP3A4	CHRM5	CHRM4_target_antagonist	CHRM2_target_antagonist	CHRM1_target_antagonist	CYP2D6_enzyme_substrate|inhibitor	CYP2D6_enzyme_substrate|inhibitor	CHRM3_target_antagonist	CYP3A4_enzyme_substrate	CHRM5_target_antagonist
-0.417	Silibinin	UGT1A1	SLCO1B1	SLCO1B3	SLCO2B1	SLC22A6	UGT1A1_enzyme_inhibitor	SLCO1B1_transporter_inhibitor	SLCO1B3_transporter_inhibitor	SLCO2B1_transporter_inhibitor	SLC22A6_transporter_substrate|inhibitor
-0.412642	3-CHLORO-2-(4-HYDROXYPHENYL)-2H-INDAZOL-5-OL	ESR1	NCOA2	ESR1_target_	NCOA2_target_
-0.411979	5-BROMO-2-{[(4-CHLOROPHENYL)SULFONYL]AMINO}BENZOIC ACID	METAP2	METAP2_target_
-0.411925	Tositumomab	MS4A1	FCGR2B	MS4A1_target_antibody	FCGR2B_target_
-0.411852	Aniracetam	GRIA3	DRD2	HTR2A	GRIA2	GRIA3_target_	DRD2_target_	HTR2A_target_	GRIA2_target_
-0.411512	Flumazenil	GABRG2	GABRA5	GABRA1	GABRG2_target_antagonist	GABRA5_target_antagonist	GABRA1_target_antagonist
-0.411405	Midecamycin	CYP3A4	CYP3A4_enzyme_substrate|inhibitor
-0.41137	Lidocaine	ABCB1	SLC22A5	SCN5A	SCN9A	EGFR	CYP2D6	CYP2D6	CYP3A5	CYP3A7	CYP3A7	CYP3A4	CYP2C9	CYP2C8	CYP2A6	CYP1A2	CYP2B6	SCN4A	ORM1	SCN10A	ORM2	ABCB1_transporter_inhibitor	SLC22A5_transporter_inhibitor	SCN5A_target_inhibitor	SCN9A_target_inhibitor	EGFR_target_antagonist	CYP2D6_enzyme_substrate|inhibitor	CYP2D6_enzyme_substrate|inhibitor	CYP3A5_enzyme_substrate	CYP3A7_enzyme_substrate	CYP3A7_enzyme_substrate	CYP3A4_enzyme_substrate	CYP2C9_enzyme_substrate	CYP2C8_enzyme_substrate	CYP2A6_enzyme_substrate	CYP1A2_enzyme_substrate|inhibitor	CYP2B6_enzyme_substrate	SCN4A_target_	ORM1_target_	SCN10A_target_inhibitor	ORM2_target_
-0.410152	Oleandomycin	CYP3A4	CYP3A4_enzyme_inhibitor
-0.409994	Tildipirosin	CYP3A4	CYP3A4_enzyme_inhibitor
-0.40961	Diphenadione	CYP3A4	CYP3A4_enzyme_substrate
-0.409217	Emopamil	ABCB1	CYP3A4	ABCB1_transporter_inhibitor	CYP3A4_enzyme_substrate
-0.409169	D-norleucine	PAH	PAH	HNF1A	PTH	PAH_target_	PAH_target_	HNF1A_target_	PTH_target_
-0.409058	4-(2-AMINOETHYL)BENZENESULFONAMIDE	CA2	CA2_target_
-0.40891	1,2,4-Triazole	CA2	CA2_target_
-0.407602	Roxithromycin	CYP3A4	ABCB1	CYP2B6	CYP3A4_enzyme_substrate|inhibitor	ABCB1_target_	CYP2B6_enzyme_inhibitor
-0.407582	Ruplizumab	CD40LG	CD40LG_target_
-0.406894	Cethromycin	CYP3A4	ABCB1	CYP3A5	CYP3A4_enzyme_substrate|inhibitor	ABCB1_transporter_substrate|inhibitor	CYP3A5_enzyme_substrate
-0.406725	Liraglutide	ALB	GLP1R	DPP4	MME	ALB_carrier_binder	GLP1R_target_agonist	DPP4_enzyme_substrate	MME_enzyme_substrate
-0.406341	[2'-HYDROXY-3'-(1H-PYRROLO[3,2-C]PYRIDIN-2-YL)-BIPHENYL-3-YLMETHYL]-UREA	F7	F3	F7_target_	F3_target_
-0.406109	Gallopamil	ABCB1	CYP3A4	ABCB1_transporter_inhibitor	CYP3A4_enzyme_substrate
-0.405917	Brentuximab vedotin	TNFRSF8	CYP3A4	ABCB5	TNFRSF8_target_binder	CYP3A4_enzyme_substrate|inhibitor	ABCB5_transporter_substrate
-0.405655	2',3'-Dideoxyadenosine triphosphate	DNTT	DNTT_target_
-0.405465	p1-(5'-adenosyl)p5-(5'-thymidyl)pentaphosphate	DTYMK	DTYMK_target_
-0.405196	Anthralin	KRT12	MAPK8IP1	KRT2	KRT12_target_antagonist	MAPK8IP1_target_agonist	KRT2_target_antagonist
-0.404776	Latanoprost	SLC22A8	SLCO2A1	PTGFR	SLC22A6	SLC22A8_transporter_inhibitor	SLCO2A1_transporter_substrate	PTGFR_target_agonist	SLC22A6_transporter_substrate|inhibitor
-0.404001	D-alpha-Tocopherol acetate	ALOX5	NR1I2	GSTM3	PRKCA	GSTO1	TTPA	NQO1	SEC14L2	SOD1	GSTP1	GCLC	PRKCB	GSTA2	GSTA2	HMOX1	SEC14L3	ALOX5_target_	NR1I2_target_	GSTM3_enzyme_inducer	PRKCA_target_	GSTO1_enzyme_inhibitor	TTPA_carrier_	NQO1_enzyme_inducer	SEC14L2_target_	SOD1_enzyme_inducer	GSTP1_enzyme_inhibitor	GCLC_enzyme_inducer	PRKCB_target_	GSTA2_enzyme_inducer	GSTA2_enzyme_inducer	HMOX1_enzyme_inducer	SEC14L3_target_
-0.403893	4-[(1S,2S,5S)-5-(HYDROXYMETHYL)-8-METHYL-3-OXABICYCLO[3.3.1]NON-7-EN-2-YL]PHENOL	ESR1	NCOA2	ESR1_target_	NCOA2_target_
-0.403611	6-(Octahydro-1h-Indol-1-Ylmethyl)Decahydroquinazoline-2,4-Diamine	DHFR	DHFR_target_
-0.402895	Methyprylon	GABRA1	GABRA1_target_agonist
-0.402796	Metribolone	NR3C2	PGR	AR	NCOA2	NR3C2_target_	PGR_target_	AR_target_	NCOA2_target_
-0.402738	S-(D-Carboxybutyl)-L-Homocysteine	BHMT	BHMT_target_
-0.402635	Equilenin	CYP3A4	CYP3A4_enzyme_substrate
-0.402563	Adenosine 5'-[gamma-thio]triphosphate	SYN1	PFKFB1	BST1	BCKDK	PMS2	SYN1_target_	PFKFB1_target_	BST1_target_	BCKDK_target_	PMS2_target_
-0.401924	Halofantrine	KCNH2	CYP2C8	CYP3A5	CYP3A4	CYP2D6	CYP2D6	KCNH2_target_inhibitor	CYP2C8_enzyme_substrate	CYP3A5_enzyme_substrate	CYP3A4_enzyme_substrate	CYP2D6_enzyme_inhibitor	CYP2D6_enzyme_inhibitor
-0.401896	Dexverapamil	ABCB1	CYP3A4	ABCB1_transporter_inhibitor	CYP3A4_enzyme_substrate
-0.401596	S-octylglutathione	GSTM4	GSTM4_target_
-0.401062	4-({[(4-METHYLPIPERAZIN-1-YL)AMINO]CARBONOTHIOYL}AMINO)BENZENESULFONAMIDE	CA2	CA2_target_
-0.401062	7-[2-METHOXY-1-(METHOXYMETHYL)ETHYL]-7H-PYRROLO[3,2-F] QUINAZOLINE-1,3-DIAMINE	DHFRL1	DHFRL1_target_
-0.400525	3'-Fluoro-3'-deoxythymidine 5'-monophosphate	DTYMK	DTYMK_target_
-0.400515	Belantamab mafodotin	TNFRSF17	ABCB11	ABCC2	ABCB1	ABCC1	ABCC3	SLCO1B1	SLCO1B3	TNFRSF17_target_binder	ABCB11_transporter_substrate	ABCC2_transporter_substrate	ABCB1_transporter_substrate	ABCC1_transporter_substrate	ABCC3_transporter_substrate	SLCO1B1_transporter_substrate	SLCO1B3_transporter_substrate
-0.400482	6-CHLORO-3-(DICHLOROMETHYL)-3,4-DIHYDRO-2H-1,2,4-BENZOTHIADIAZINE-7-SULFONAMIDE 1,1-DIOXIDE	CA2	CA2_target_
-0.399778	4-[(1S,2R,5S)-4,4,8-TRIMETHYL-3-OXABICYCLO[3.3.1]NON-7-EN-2-YL]PHENOL	ESR1	NCOA2	ESR1_target_	NCOA2_target_
-0.399574	Cysteine-S-acetamide	OAS1	RNASE1	OAS1_target_	RNASE1_target_
-0.398657	Bencyclane	CYP3A4	CYP3A4_enzyme_substrate
-0.398635	Dofetilide	KCNK2	KCNH2	SLC22A2	CYP3A4	KCNJ12	KCNJ12	KCNJ12	KCNK2_target_inhibitor	KCNH2_target_inhibitor	SLC22A2_transporter_substrate	CYP3A4_enzyme_substrate	KCNJ12_target_inhibitor	KCNJ12_target_inhibitor	KCNJ12_target_inhibitor
-0.398224	4-Sulfonamide-[4-(Thiomethylaminobutane)]Benzamide	CA2	CA2_target_
-0.396578	Boceprevir	CYP3A5	ABCB1	CYP3A4	CYP3A5_enzyme_substrate|inhibitor	ABCB1_transporter_inhibitor	CYP3A4_enzyme_substrate|inhibitor
-0.396509	2-(cycloheptylmethyl)-1,1-dioxido-1-benzothiophen-6-yl sulfamate	CA2	CA2_target_
-0.395563	Aluminium	KLK1	TF	ATP1A1	APP	ALB	KLK1_target_inhibitor	TF_target_	ATP1A1_target_binder	APP_target_	ALB_carrier_
-0.395524	Heptyl 1-Thiohexopyranoside	RHO	RHO_target_
-0.395524	4-Methylpiperazin-1-Yl Carbonyl Group	CTSV	CTSV_target_
-0.395192	3-ETHYL-2-(4-HYDROXYPHENYL)-2H-INDAZOL-5-OL	ESR1	NCOA2	ESR1_target_	NCOA2_target_
-0.39475	2,4-Diamino-5-(3,4,5-Trimethoxy-Benzyl)-Pyrimidin-1-Ium	DHFR	DHFR_target_
-0.394711	Flurithromycin	CYP3A4	CYP3A4_enzyme_inhibitor
-0.392886	Zinc	KRT16	ESR1	MDM2	CPN1	PDCD6	CPN2	KRT1	APOA2	SERPINA3	UTRN	SERPINA6	APOA1	F2	C1QB	HDAC8	PDIA3	C1S	C3	JUP	S100A8	PRDX1	SOD1	SEPP1	INS	HBB	TP73	S100A7	KRT5	SERPINA4	S100A2	HBA1	HBA1	APCS	CCS	KRT2	APOL1	PON1	SIVA1	HRNR	P4HB	HDAC1	FCN3	MMP9	DCD	A2M	VTN	VTN	ASPA
-0.392861	Doramectin	CYP3A4	CYP3A4_enzyme_inhibitor
-0.392625	Nonivamide	TRPV1	TRPV1_target_agonist
-0.39209	8-anilinonaphthalene-1-sulfonic acid	S100A7	FABP4	TTR	S100A7_target_	FABP4_carrier_	TTR_carrier_
-0.391957	Indalpine	CYP3A4	CYP3A4_enzyme_substrate|inhibitor
-0.391097	Etoperidone	DRD2	HTR2A	ADRA1D	SLC6A4	SLC6A3	HTR2C	ADRA2C	SLC6A2	CHRM5	DRD2_target_antagonist	HTR2A_target_antagonist	ADRA1D_target_antagonist	SLC6A4_transporter_inhibitor	SLC6A3_transporter_inhibitor	HTR2C_target_agonist	ADRA2C_target_antagonist	SLC6A2_transporter_inhibitor	CHRM5_target_antagonist
-0.39081	Vinpocetine	CYP3A4	CYP3A4_enzyme_substrate
-0.390289	4-(Aminosulfonyl)-N-[(2,5-Difluorophenyl)Methyl]-Benzamide	CA2	CA2_target_
-0.390097	Adenine	SRPK2	MTAP	UGT1A1	ACACB	ACP1	PECR	APRT	SRPK2_target_	MTAP_target_	UGT1A1_enzyme_inhibitor	ACACB_target_	ACP1_target_	PECR_target_	APRT_target_
-0.390016	Siponimod	CYP2C9	CYP3A4	S1PR5	S1PR1	CYP2C9_enzyme_substrate	CYP3A4_enzyme_substrate	S1PR5_target_modulator	S1PR1_target_
-0.389835	17-METHYL-17-ALPHA-DIHYDROEQUILENIN	ESR1	NCOA2	ESR1_target_	NCOA2_target_
-0.389345	alpha-Fluoro-carboxymethyldethia coenzyme A complex	CS	CS_target_
-0.389129	Cinnarizine	HRH1	CACNA1H	DRD5	CYP1A2	CYP2A6	CACNA1I	CYP2C9	CACNA1F	CHRM5	DRD2	CYP1A1	CYP3A4	CACNA1D	CACNA1G	CYP2B6	CACNA1S	CACNA1C	CYP2D6	CYP2D6	HRH1_target_antagonist	CACNA1H_target_inhibitor	DRD5_target_binder	CYP1A2_enzyme_substrate	CYP2A6_enzyme_substrate	CACNA1I_target_inhibitor	CYP2C9_enzyme_substrate	CACNA1F_target_inhibitor	CHRM5_target_binder	DRD2_target_other/unknown	CYP1A1_enzyme_substrate	CYP3A4_enzyme_substrate	CACNA1D_target_inhibitor	CACNA1G_target_inhibitor	CYP2B6_enzyme_substrate	CACNA1S_target_inhibitor	CACNA1C_target_inhibitor	CYP2D6_enzyme_substrate	CYP2D6_enzyme_substrate
-0.38902	Formestane	CYP3A4	CYP3A4_enzyme_inducer
-0.388696	12-Bromododecanoic Acid	PAEP	PAEP_target_
-0.388208	(3AR,6R,6AS)-6-((S)-((S)-CYCLOHEX-2-ENYL)(HYDROXY)METHYL)-6A-METHYL-4-OXO-HEXAHYDRO-2H-FURO[3,2-C]PYRROLE-6-CARBALDEHYDE	PSMB7	PSMA4	PSMA3	PSMB4	PSMA2	PSMB3	PSMA7	PSMA6	PSMB1	PSMB5	PSMB6	PSMA5	PSMA1	PSMB2	PSMB7_target_	PSMA4_target_	PSMA3_target_	PSMB4_target_	PSMA2_target_	PSMB3_target_	PSMA7_target_	PSMA6_target_	PSMB1_target_	PSMB5_target_	PSMB6_target_	PSMA5_target_	PSMA1_target_	PSMB2_target_
-0.387917	Terodiline	CYP3A4	CYP3A4_enzyme_substrate
-0.38699	Aluminium phosphate	TF	ATP1A1	KLK1	APP	ALB	TF_target_	ATP1A1_target_	KLK1_target_	APP_target_	ALB_carrier_
-0.386799	Sirolimus	FGF2	CYP3A7	CYP3A7	CYP3A5	SLC47A1	ABCB1	CYP3A4	FKBP1A	FKBP1A	SLCO1B1	MTOR	FGF2_target_other/unknown	CYP3A7_enzyme_substrate	CYP3A7_enzyme_substrate	CYP3A5_enzyme_substrate	SLC47A1_transporter_	ABCB1_transporter_inhibitor|inducer	CYP3A4_enzyme_substrate	FKBP1A_target_other	FKBP1A_target_other	SLCO1B1_transporter_inhibitor	MTOR_target_inhibitor
-0.386137	Progabide	GABBR1	GABRA1	GABBR1_target_agonist	GABRA1_target_agonist
-0.385872	9-aminocamptothecin	CYP3A4	CYP3A4_enzyme_substrate
-0.385808	5-[(3R)-3-(5-methoxybiphenyl-3-yl)but-1-yn-1-yl]-6-methylpyrimidine-2,4-diamine	DHFR	DHFR_target_
-0.385226	Oxyphenbutazone	PLA2G2E	SLC22A6	ALB	PLA2G2E_target_	SLC22A6_transporter_inhibitor	ALB_carrier_
-0.384956	Butalbital	GABRA3	GABRA6	GABRA4	GABRA1	GABRA5	GRIA2	GABRA2	GRIK2	CHRNA7	CHRNA7	CHRNA4	GABRA3_target_potentiator	GABRA6_target_potentiator	GABRA4_target_potentiator	GABRA1_target_potentiator	GABRA5_target_potentiator	GRIA2_target_antagonist	GABRA2_target_potentiator	GRIK2_target_antagonist	CHRNA7_target_antagonist	CHRNA7_target_antagonist	CHRNA4_target_antagonist
-0.384764	(9ALPHA,13BETA,17BETA)-2-[(1Z)-BUT-1-EN-1-YL]ESTRA-1,3,5(10)-TRIENE-3,17-DIOL	ESR1	NCOA2	ESR1_target_	NCOA2_target_
-0.384718	4-(1,3-BENZODIOXOL-5-YLOXY)-2-[4-(1H-IMIDAZOL-1-YL)PHENOXY]-6-METHYLPYRIMIDINE	NOS2	NOS2_target_
-0.384665	Remacemide	CYP3A4	CYP3A4_enzyme_inhibitor
-0.384665	Selamectin	CYP3A4	CYP3A4_enzyme_inhibitor
-0.384497	Zidovudine monophosphate	DTYMK	DTYMK_target_
-0.383625	Resiniferatoxin	TRPV1	TRPV1_target_
-0.38358	Hydrocortisone succinate	CYP11B1	CYP3A4	CYP2C8	CYP11B2	CYP11B1_enzyme_substrate	CYP3A4_enzyme_substrate|inducer	CYP2C8_enzyme_inducer	CYP11B2_enzyme_substrate
-0.383357	4-(2-amino-1-methyl-1H-imidazo[4,5-b]pyridin-6-yl)phenol	ESR1	NCOA2	ESR1_target_	NCOA2_target_
-0.383155	L-Alpha-Glycerophosphorylserine	ANXA5	ANXA5_target_
-0.382918	Meglutol	HMGCR	HMGCR_target_
-0.382913	3-({4-[(1E)-3-morpholin-4-yl-3-oxoprop-1-en-1-yl]-2,3-bis(trifluoromethyl)phenyl}sulfanyl)aniline	ITGAL	ITGAL_target_
-0.382598	(3S)-1-(1,3-BENZODIOXOL-5-YLMETHYL)-3-[4-(1H-IMIDAZOL-1-YL)PHENOXY]PIPERIDINE	NOS2	NOS2_target_
-0.381371	O2-Sulfo-Glucuronic Acid	HGF	FGF1	HS3ST3A1	HGF_target_	FGF1_target_	HS3ST3A1_target_
-0.380958	Thiocoumarin	NOS2	NOS2_target_
-0.380772	(Z,Z)-4-Hydroxy-N,N,N-Trimethyl-10-Oxo-7-[(1-Oxo-9-Octadecenyl)Oxy]-3,5,9-Trioxa-4-Phosphaheptacos-18-En-1-Aminium-4-Oxide	PITPNA	PITPNA_target_
-0.380427	Penfluridol	CYP3A4	CYP3A4_enzyme_substrate
-0.380334	Nicotinamide 8-bromo-adenine dinucleotide phosphate	PGD	PGD_target_
-0.380301	Iloperidone	DRD3	HTR6	CYP3A5	HTR2A	CYP3A7	CYP3A7	DRD2	CYP2E1	ADRA2C	CYP3A4	DRD4	HRH1	ADRA1A	HTR7	HTR1A	DRD1	CYP2D6	CYP2D6	DRD3_target_antagonist	HTR6_target_antagonist	CYP3A5_enzyme_substrate	HTR2A_target_antagonist	CYP3A7_enzyme_substrate	CYP3A7_enzyme_substrate	DRD2_target_antagonist	CYP2E1_enzyme_substrate	ADRA2C_target_antagonist	CYP3A4_enzyme_substrate	DRD4_target_antagonist	HRH1_target_antagonist	ADRA1A_target_antagonist	HTR7_target_antagonist	HTR1A_target_antagonist	DRD1_target_antagonist	CYP2D6_enzyme_substrate	CYP2D6_enzyme_substrate
-0.379989	Capsicum oleoresin	TRPV1	TRPV1_target_agonist|activator
-0.379989	Silicon dioxide	MARCO	MARCO_target_
-0.379949	D-gluconhydroximo-1,5-lactam	LCT	LCT_target_
-0.379949	5-(4'-AMINO-1'-ETHYL-5',8'-DIFLUORO-1'H-SPIRO[PIPERIDINE-4,2'-QUINAZOLINE]-1-YLCARBONYL)PICOLINONITRILE	NOS2	NOS2_target_
-0.37955	Amphotericin B	CYP3A4	CYP3A4_enzyme_inhibitor
-0.379379	4R-Fluoro-N6-ethanimidoyl-L-lysine	NOS2	NOS2_target_
-0.379225	Eperisone	CYP3A4	CYP3A4_enzyme_substrate
-0.3792	Fexofenadine	HRH1	ORM2	ALB	ABCB1	ABCC2	ABCC3	SLCO1A2	SLCO1B1	SLCO1B3	SLC22A8	SLCO2B1	HRH1_target_antagonist	ORM2_carrier_substrate	ALB_carrier_substrate	ABCB1_transporter_substrate	ABCC2_transporter_substrate	ABCC3_transporter_substrate	SLCO1A2_transporter_substrate	SLCO1B1_transporter_substrate	SLCO1B3_transporter_substrate	SLC22A8_transporter_substrate	SLCO2B1_transporter_substrate
-0.37909	Sagopilone	CYP3A4	CYP3A4_enzyme_inhibitor
-0.378824	Tecastemizole	KCNH2	KCNH2_target_
-0.378745	Alemtuzumab	FCGR3A	FCGR3B	FCGR2B	FCGR2C	FCGR1A	FCGR1A	FCGR2A	CD52	FCGR3A_target_	FCGR3B_target_	FCGR2B_target_	FCGR2C_target_	FCGR1A_target_	FCGR1A_target_	FCGR2A_target_	CD52_target_antibody
-0.378603	2-HYDROXYMETHYL-6-OCTYLSULFANYL-TETRAHYDRO-PYRAN-3,4,5-TRIOL	LCT	ADRB1	LCT_target_	ADRB1_target_
-0.378579	LX1031	TPH1	TPH1_target_
-0.378355	3'-deoxy-3'-aminothymidine monophosphate	DTYMK	DTYMK_target_
-0.377797	Verdoheme	HMOX1	HMOX1_target_
-0.3774	(2S)-2-methyl-2,3-dihydrothieno[2,3-f][1,4]oxazepin-5-amine	NOS2	NOS2_target_
-0.3773	N-(2,3,4,5,6-Pentaflouro-Benzyl)-4-Sulfamoyl-Benzamide	CA2	CA2_target_
-0.377267	Medrysone	NR3C1	SERPINA6	ABCB1	SLCO1A2	CYP3A4	CYP3A5	SLC22A8	NR3C1_target_agonist	SERPINA6_carrier_binder	ABCB1_transporter_substrate	SLCO1A2_transporter_substrate	CYP3A4_enzyme_substrate|inducer	CYP3A5_enzyme_inducer	SLC22A8_transporter_substrate
-0.376377	AL7099A	CA2	CA2_target_
-0.376068	Fluprednidene acetate	CYP3A5	CYP3A4	CYP3A5_enzyme_inducer	CYP3A4_enzyme_inducer
-0.376033	Paliperidone	DRD1	ADRA2A	ADRA2C	ADRA2B	CYP3A5	HTR2A	ADRA1B	DRD2	DRD3	CYP3A4	HTR7	DRD4	ABCB1	HTR2C	ADRA1A	HTR1A	HRH1	CYP2D6	CYP2D6	HTR1D	DRD1_target_antagonist	ADRA2A_target_antagonist	ADRA2C_target_agonist	ADRA2B_target_antagonist	CYP3A5_enzyme_substrate	HTR2A_target_antagonist	ADRA1B_target_antagonist	DRD2_target_antagonist	DRD3_target_antagonist	CYP3A4_enzyme_substrate	HTR7_target_	DRD4_target_antagonist	ABCB1_transporter_substrate|inhibitor	HTR2C_target_antagonist	ADRA1A_target_antagonist	HTR1A_target_antagonist	HRH1_target_antagonist	CYP2D6_enzyme_substrate	CYP2D6_enzyme_substrate	HTR1D_target_antagonist
-0.375875	XL784	ADAM10	ADAM10_target_
-0.37587	Melengestrol	CYP3A4	CYP3A4_enzyme_substrate
-0.375829	Gabexate	C1S	PLG	C1R	KLKB1	F2	PRSS1	PRSS1	C1S_enzyme_inhibitor	PLG_target_inhibitor	C1R_enzyme_inhibitor	KLKB1_target_inhibitor	F2_target_inhibitor	PRSS1_enzyme_inhibitor	PRSS1_enzyme_inhibitor
-0.375653	5-[3-(2,5-dimethoxyphenyl)prop-1-yn-1-yl]-6-ethylpyrimidine-2,4-diamine	DHFR	DHFR_target_
-0.375536	(S)-N-(3-Indol-1-Yl-2-Methyl-Propyl)-4-Sulfamoyl-Benzamide	CA2	CA2_target_
-0.374897	Cholecalciferol	CYP1A1	CYP11A1	CYP3A4	CYP2R1	CYP2J2	VDR	GC	CYP27A1	CYP2C8	CYP1A1_enzyme_inhibitor	CYP11A1_enzyme_substrate	CYP3A4_enzyme_substrate	CYP2R1_enzyme_substrate	CYP2J2_enzyme_substrate	VDR_target_agonist	GC_carrier_	CYP27A1_enzyme_substrate	CYP2C8_enzyme_inhibitor
-0.374833	Tafamidis	TTR	SLC22A8	SLC22A6	ABCG2	TTR_target_chaperone	SLC22A8_transporter_inhibitor	SLC22A6_transporter_inhibitor	ABCG2_transporter_inhibitor
-0.374831	Fumagillin	METAP2	METAP2_target_ligand
-0.374786	Regadenoson	ADORA2A	ADORA2A_target_agonist
-0.374628	6-Deoxyerythronolide B	CYP3A4	CYP3A4_enzyme_inhibitor
-0.374456	alpha-Tocopherol succinate	ALOX5	NR1I2	GSTM3	PRKCA	GSTO1	TTPA	NQO1	SEC14L2	SOD1	GSTP1	DGKZ	GCLC	PRKCB	GSTA2	GSTA2	HMOX1	SEC14L3	ALOX5_target_	NR1I2_target_	GSTM3_enzyme_inducer	PRKCA_target_	GSTO1_enzyme_inhibitor	TTPA_carrier_	NQO1_enzyme_inducer	SEC14L2_target_	SOD1_enzyme_inducer	GSTP1_enzyme_inhibitor	DGKZ_target_	GCLC_enzyme_inducer	PRKCB_target_	GSTA2_enzyme_inducer	GSTA2_enzyme_inducer	HMOX1_enzyme_inducer	SEC14L3_target_
-0.374256	2,4-Diamino-6-[N-(3',5'-Dimethoxybenzyl)-N-Methylamino]Pyrido[2,3-D]Pyrimidine	DHFR	DHFR_target_
-0.374088	5-[(3R)-3-(5-methoxy-2',6'-dimethylbiphenyl-3-yl)but-1-yn-1-yl]-6-methylpyrimidine-2,4-diamine	DHFR	DHFR_target_
-0.373928	Pinacidil	CYP3A4	CYP3A4_enzyme_substrate
-0.373559	RI 624	NGF	NGF_target_
-0.37304	Sri-9439	DHFR	DHFR_target_
-0.37304	Mepartricin	CYP3A4	CYP3A4_enzyme_inhibitor
-0.373024	Tezacaftor	CYP3A5	CFTR	CYP3A4	ABCB1	ABCG2	CYP3A5_enzyme_substrate	CFTR_target_activator	CYP3A4_enzyme_substrate	ABCB1_transporter_substrate|inhibitor	ABCG2_transporter_substrate
-0.372379	Tylvalosin	CYP3A4	CYP3A4_enzyme_inhibitor
-0.3716	Carboxyamidotriazole	CYP3A4	CYP3A4_enzyme_substrate
-0.37145	1-[4-(AMINOMETHYL)BENZOYL]-5'-FLUORO-1'H-SPIRO[PIPERIDINE-4,2'-QUINAZOLIN]-4'-AMINE	NOS2	NOS2_target_
-0.371317	Mirvetuximab Soravtansine	CYP3A4	CYP3A4_enzyme_inhibitor
-0.371288	Carbomycin	CYP3A4	CYP3A4_enzyme_inhibitor
-0.370936	Ziprasidone	HTR5A	ADRA1B	CHRM1	ORM1	ADRA2C	ALB	ADRA2B	CHRM2	AOX1	DRD2	CYP3A4	HTR1A	HTR1B	HTR3E	HTR7	CHRM4	CHRM5	ADRA2A	DRD3	HTR2C	ADRA1A	DRD1	CHRM3	ABCB1	HTR1D	HTR6	HTR2A	DRD4	DRD5	HTR1E	HRH1	HTR5A_target_antagonist	ADRA1B_target_antagonist	CHRM1_target_antagonist	ORM1_carrier_	ADRA2C_target_antagonist	ALB_carrier_	ADRA2B_target_antagonist	CHRM2_target_antagonist	AOX1_enzyme_substrate	DRD2_target_antagonist	CYP3A4_enzyme_substrate	HTR1A_target_agonist	HTR1B_target_antagonist	HTR3E_target_antagonist	HTR7_target_antagonist	CHRM4_target_antagonist	CHRM5_target_antagonist
-0.370901	Ebastine	CYP3A4	CYP3A4_enzyme_substrate
-0.370863	5-androstenedione	CYP3A4	CYP3A4_enzyme_substrate
-0.370593	TNP-470	METAP2	METAP2_target_
-0.37035	PPI-2458	METAP2	METAP2_target_
-0.370003	(S)-Indapamide	CA2	CA2_target_
-0.369929	Tetrandrine	ABCB1	CYP3A4	ABCB1_transporter_inhibitor	CYP3A4_enzyme_substrate
-0.369301	Ibritumomab tiuxetan	MS4A1	MS4A1_target_antibody
-0.36894	Adenosine monotungstate	FHIT	FHIT_target_
-0.368434	Isavuconazonium	CYP3A4	ABCB1	CYP3A4_enzyme_substrate|inhibitor|inducer	ABCB1_transporter_inhibitor
-0.368262	(2R,3R,4S,5R,6E)-3,4,5-Trihydroxy-N-[(3S,6R)-6-hydroxy-2-oxo-3-azepanyl]-2-methoxy-8,8-dimethyl-6-nonenamide	METAP2	METAP2_target_
-0.368034	(1-Methyl-1h-Imidazol-2-Yl)-(3-Methyl-4-{3-[(Pyridin-3-Ylmethyl)-Amino]-Propoxy}-Benzofuran-2-Yl)-Methanone	NMT1	NMT1	NMT1_target_	NMT1_target_
-0.368034	3-Decyl-2,5-Dioxo-4-Hydroxy-3-Pyrroline	HAO1	HAO1_target_
-0.367984	Cobimetinib	SLCO1B3	ABCB1	SLCO1B1	CYP3A4	MAP2K1	ABCG2	SLCO1B3_transporter_substrate|inhibitor	ABCB1_transporter_substrate	SLCO1B1_transporter_substrate|weak inhibitor	CYP3A4_enzyme_substrate	MAP2K1_target_inhibitor	ABCG2_transporter_weak inhibitor
-0.367549	Coenzyme A	DBI	CS	KAT2B	KAT5	HMGCR	ACAT2	KAT2A	CRAT	DBI_target_	CS_target_	KAT2B_target_	KAT5_target_	HMGCR_target_	ACAT2_target_	KAT2A_target_	CRAT_target_
-0.367421	Afimoxifene	NR1I2	TFF1	ESR2	SHBG	ESR1	ESRRA	ESRRG	NR1I2_target_	TFF1_target_	ESR2_target_	SHBG_target_	ESR1_target_	ESRRA_target_inhibitor	ESRRG_target_
-0.366665	Fenoxaprop-ethyl	NOS2	NOS2_target_
-0.366665	Otilonium	CYP3A4	CYP3A4_enzyme_substrate
-0.366402	Fendiline	CYP3A4	CYP3A4_enzyme_substrate
-0.366205	Aminodi(Ethyloxy)Ethylaminocarbonylbenzenesulfonamide	CA2	CA2_target_
-0.366175	DIETHYL (1R,2S,3R,4S)-5,6-BIS(4-HYDROXYPHENYL)-7-OXABICYCLO[2.2.1]HEPT-5-ENE-2,3-DICARBOXYLATE	ESR1	NCOA2	ESR1_target_	NCOA2_target_
-0.366149	Tyropanoic acid	GUSB	GUSB_enzyme_substrate
-0.365857	Fish oil	DGAT2	FFAR4	PTGS2	PPARD	SREBF1	PPARA	CACNB4	CYP3A4	SCN4B	NFKB1	PPARG	DGAT2_target_agonist	FFAR4_target_agonist|inhibits downstream inflammation cascades	PTGS2_target_inhibitor	PPARD_target_regulator	SREBF1_target_regulator	PPARA_target_regulator	CACNB4_target_inhibitor	CYP3A4_enzyme_substrate	SCN4B_target_inhibitor	NFKB1_target_regulator	PPARG_target_
-0.36573	Dihydro-2-thioxo-5-((5-(2-(trifluoromethyl)phenyl)-2-furanyl)methyl)-4,6(1H,5H)-pyrimidinedione	GABRA3	GABRA6	GABRA4	GABRA1	GABRA5	GRIA2	GABRA2	GRIK2	CHRNA7	CHRNA7	CHRNA4	GABRA3_target_potentiator	GABRA6_target_potentiator	GABRA4_target_potentiator	GABRA1_target_potentiator	GABRA5_target_potentiator	GRIA2_target_antagonist	GABRA2_target_potentiator	GRIK2_target_antagonist	CHRNA7_target_antagonist	CHRNA7_target_antagonist	CHRNA4_target_antagonist
-0.365567	Fludiazepam	GABRA3	GABRD	GABRR3	GABRA1	GABRA5	GABRB2	GABRR2	GABRG2	GABRP	GABRR1	GABRA2	GABRB1	GABRB3	GABRE	GABRE	GABRE	GABRG3	GABRG1	GABRA3_target_potentiator	GABRD_target_potentiator	GABRR3_target_potentiator	GABRA1_target_potentiator	GABRA5_target_potentiator	GABRB2_target_potentiator	GABRR2_target_potentiator	GABRG2_target_potentiator	GABRP_target_potentiator	GABRR1_target_potentiator	GABRA2_target_potentiator	GABRB1_target_potentiator	GABRB3_target_potentiator	GABRE_target_potentiator	GABRE_target_potentiator	GABRE_target_potentiator	GABRG3_target_potentiator	GABRG1_target_potentiator
-0.365567	Formebolone	HSD11B2	HSD11B2_target_inhibitor
-0.365222	2-(4-HYDROXY-5-PHENYL-1H-PYRAZOL-3-YL)-1H-BENZOIMIDAZOLE-5-CARBOXAMIDINE	F7	F3	F7_target_	F3_target_
-0.364951	Mercuribenzoic Acid	CA2	CA2_target_
-0.364603	Sulfamic Acid 2,3-O-(1-Methylethylidene)-4,5-O-Sulfonyl-Beta-Fructopyranose Ester	CA2	CA2_target_
-0.363737	Dansylamide	CA2	CA2_target_
-0.363354	3,5-Difluorobenzenesulfonamide	CA2	CA2_target_
-0.363247	Minocycline	CASP1	ALOX5	CASP3	NOS2	SLC22A6	IL1B	CYCS	MMP9	SLC22A7	MAPK9	VEGFA	CASP1_target_negative modulator	ALOX5_target_inhibitor	CASP3_target_negative modulator	NOS2_target_inhibitor	SLC22A6_transporter_inhibitor	IL1B_target_modulator	CYCS_target_negative modulator	MMP9_target_inhibitor	SLC22A7_transporter_inhibitor	MAPK9_target_inhibitor	VEGFA_target_inhibitor
-0.36315	2-Phenylheme	HMOX1	HMOX1_target_
-0.363124	4-(1,3-BENZODIOXOL-5-YLOXY)-2-[4-(1H-IMIDAZOL-1-YL)PHENOXY]PYRIMIDINE	NOS2	NOS2_target_
-0.363042	4-(Aminosulfonyl)-N-[(2,4-Difluorophenyl)Methyl]-Benzamide	CA2	CA2_target_
-0.363033	N6-(2,5-Dimethoxy-Benzyl)-N6-Methyl-Pyrido[2,3-D]Pyrimidine-2,4,6-Triamine	DHFR	DHFR_target_
-0.362665	Natamycin	CYP3A4	CYP3A4_enzyme_inhibitor
-0.362401	Lorpiprazole	HRH1	SLC6A4	ALB	HTR2A	CYP3A4	ADRA2C	HTR2C	ADRA1D	CYP2D6	CYP2D6	HRH1_target_antagonist	SLC6A4_target_antagonist	ALB_carrier_substrate	HTR2A_target_antagonist	CYP3A4_enzyme_substrate	ADRA2C_target_antagonist	HTR2C_target_antagonist	ADRA1D_target_antagonist	CYP2D6_enzyme_substrate	CYP2D6_enzyme_substrate
-0.36226	Enfortumab vedotin	CYP3A4	ABCB1	CYP3A4_enzyme_substrate	ABCB1_transporter_substrate
-0.362149	Solithromycin	CYP3A4	CYP3A4_enzyme_inhibitor
-0.361756	16,17-Androstene-3-Ol	NR1I3	NR1I3_target_
-0.361756	Echinacea	CYP3A4	CYP3A4_enzyme_inducer
-0.361754	4-({4-[(4-methoxypyridin-2-yl)amino]piperidin-1-yl}carbonyl)benzonitrile	NOS2	NOS2_target_
-0.361754	Eprinomectin	CYP3A4	CYP3A4_enzyme_inhibitor
-0.361754	Imidacloprid	CHRFAM7A	CHRFAM7A	CHRFAM7A	CHRFAM7A_target_	CHRFAM7A_target_	CHRFAM7A_target_
-0.361666	Al-6619, [2h-Thieno[3,2-E]-1,2-Thiazine-6-Sulfonamide,2-(3-Hydroxyphenyl)-3-(4-Morpholinyl)-, 1,1-Dioxide]	CA2	CA2_target_
-0.361461	12-Phenylheme	HMOX1	HMOX1_target_
-0.360839	Dihydroquinidine barbiturate	GABRA1	GABRA1_target_potentiator
-0.360663	1-Methyl-3-Oxo-1,3-Dihydro-Benzo[C]Isothiazole-5-Sulfonic Acid Amide	CA2	CA2_target_
-0.360371	Heptane-1,2,3-Triol	RHO	RHO_target_
-0.360253	Clocortolone acetate	CYP3A5	CYP3A4	CYP3A5_enzyme_inducer	CYP3A4_enzyme_inducer
-0.360069	Calanolide A	CYP3A4	CYP3A4_enzyme_substrate
-0.360048	Lorvotuzumab mertansine	CYP3A4	CYP3A4_enzyme_inhibitor
-0.359615	Ado-P-Ch2-P-Ps-Ado	FHIT	FHIT_target_
-0.359403	Ascorbic acid	EGLN2	TXNRD1	ALKBH2	PLOD3	ALKBH3	SLC2A3	ALB	SLC2A4	SLC2A1	P4HTM	EGLN3	PHYH	DBH	OGFOD1	EGLN1	SLC23A1	PAM	KDM5D	PLOD2	PLOD1	TMLHE	OGFOD2	P4HA1	SLC23A2	BBOX1	EGLN2_target_chaperone	TXNRD1_enzyme_substrate	ALKBH2_target_activator	PLOD3_target_cofactor	ALKBH3_target_activator	SLC2A3_transporter_substrate	ALB_carrier_binder	SLC2A4_transporter_substrate	SLC2A1_transporter_substrate	P4HTM_target_cofactor	EGLN3_target_chaperone	PHYH_target_cofactor	DBH_target_cofactor	OGFOD1_target_cofactor	EGLN1_target_chaperone	SLC23A1_transporter_substrate	PAM_target_cofactor	KDM5D_target_cofactor	PLOD2_target_cofactor	PLOD1_target_cofactor	TMLHE_target_cofactor	OGFOD2_target_cofactor	P4HA1_target_cofactor
-0.358969	Prednisolone hemisuccinate	CYP3A5	CYP3A4	CYP3A5_enzyme_inducer	CYP3A4_enzyme_inducer
-0.358643	Sri-9662	DHFR	DHFR_target_
-0.358469	N-(2,6-Diflouro-Benzyl)-4-Sulfamoyl-Benzamide	CA2	CA2_target_
-0.35831	Tylosin	CYP3A4	CYP3A4_enzyme_inhibitor
-0.357889	Nifedipine	CYP1A1	KCND3	CACNB2	CYP1A2	ALB	ABCC3	CYP2C8	CYP2B6	CYP2A6	CYP2C9	SLCO1B1	NR1I2	CACNA1S	ABCC2	ABCB11	CYP3A5	CYP3A4	CACNA1C	CACNA1I	ORM2	CYP2E1	CACNA1D	CYP2D6	CYP2D6	CALM1	CALM1	CALM1	ABCB1	CYP1A1_enzyme_inhibitor	KCND3_target_inhibitor	CACNB2_target_inhibitor	CYP1A2_enzyme_substrate|inhibitor	ALB_carrier_binder	ABCC3_transporter_inducer	CYP2C8_enzyme_inhibitor	CYP2B6_enzyme_inducer	CYP2A6_enzyme_substrate	CYP2C9_enzyme_inhibitor|inducer	SLCO1B1_transporter_inhibitor	NR1I2_target_agonist	CACNA1S_target_inhibitor	ABCC2_transporter_inducer	ABCB11_transporter_inhibitor	CYP3A5_enzyme_substrate	CYP3A4_enzyme_substrate|inhibitor|inducer	CACNA1C_target_inhibitor	CACNA1I_target_inhibitor	ORM2_carrier_binder
-0.357674	Gemtuzumab ozogamicin	CD33	FCGR3A	FCGR1A	FCGR1A	FCGR3B	CD33_target_antibody	FCGR3A_target_	FCGR1A_target_	FCGR1A_target_	FCGR3B_target_
-0.35758	1-Hydroxy-2-S-glutathionyl-3-para-nitrophenoxy-propane	GSTM4	GSTM4_target_
-0.357414	WIN 55212-2	CYP3A4	CYP3A4_enzyme_substrate|inhibitor
-0.357267	4-Flourobenzenesulfonamide	CA2	CA2_target_
-0.356809	(R)-N-(3-Indol-1-Yl-2-Methyl-Propyl)-4-Sulfamoyl-Benzamide	CA2	CA2_target_
-0.356807	(1S)-1,2,3,4-TETRAHYDRO-BENZO[C]PHENANTHRENE-2,3,4-TRIOL	POLB	POLB_target_
-0.356747	Etynodiol	CYP3A4	CYP3A4_enzyme_substrate
-0.356731	2,4-Diamino-6-[N-(3',4',5'-Trimethoxybenzyl)-N-Methylamino]Pyrido[2,3-D]Pyrimidine	DHFR	DHFR_target_
-0.356731	(4R)-limonene 1Œ±,2Œ±-epoxide	LCN9	LCN9_target_
-0.356731	Methylprednisolone hemisuccinate	CYP3A5	CYP3A4	CYP3A5_enzyme_inducer	CYP3A4_enzyme_inducer
-0.356471	Saxagliptin	SLCO4C1	CYP3A5	DPP4	CYP3A4	ABCC1	SLC22A8	SLCO4C1_transporter_substrate	CYP3A5_enzyme_substrate	DPP4_target_inhibitor	CYP3A4_enzyme_substrate	ABCC1_transporter_substrate	SLC22A8_transporter_substrate
-0.355828	2-Amino-1-methyl-6-phenylimidazo(4,5-b)pyridine	ESR1	NCOA2	ESR1_target_	NCOA2_target_
-0.355785	N'-(2s,3r)-3-Amino-4-Cyclohexyl-2-Hydroxy-Butano-N-(4-Methylphenyl)Hydrazide	METAP2	METAP2_target_
-0.355785	2-(Sec-Butyl)Thiazole	LCN9	LCN9_target_
-0.355643	P1-(5'-Adenosyl)P5-(5'-(3'azido-3'-Deoxythymidyl))Pentaphosphate	DTYMK	DTYMK_target_
-0.355463	Norethindrone enanthate	CYP3A4	CYP3A4_enzyme_substrate
-0.355417	Abaloparatide	PTH1R	PTH1R_target_ligand
-0.355417	TM30339	NPY4R	NPY4R_target_
-0.355417	N-[2-(4-AMINO-5,8-DIFLUORO-1,2-DIHYDROQUINAZOLIN-2-YL)ETHYL]-3-FURAMIDE	NOS2	NOS2_target_
-0.355261	Salmon calcitonin	CALCR	CALCR_target_agonist
-0.355261	Al-6629, [2h-Thieno[3,2-E]-1,2-Thiazine-6-Sulfonamide,2-(3-Methoxyphenyl)-3-(4-Morpholinyl)-, 1,1-Dioxide]	CA2	CA2_target_
-0.355261	Rifalazil	CYP3A4	CYP3A4_enzyme_substrate
-0.35517	7A-[(4-cyanophenyl)methyl]-6-(3,5-dichlorophenyl)-5-oxo-2,3,5,7A-tetrahydro-1H-pyrrolo[1,2-A]pyrrole-7-carbonitrile	ITGAL	ITGAL_target_
-0.35515	Naftopidil	CYP3A4	CYP3A4_enzyme_substrate
-0.355149	(4aS,4bR,10bS,12aS)-12a-methyl-1,3-dioxo-2-(pyridin-3-ylmethyl)-1,2,3,4,4a,4b,5,6,10b,11,12,12a-dodecahydronaphtho[2,1-f]isoquinolin-8-yl sulfamate	CA2	CA2_target_
-0.35431	9-Deazaadenine	APRT	APRT_target_
-0.353719	AL5424	CA2	CA2_target_
-0.353654	Pradefovir mesylate	CYP3A4	CYP3A4_target_
-0.353654	Lidoflazine	CYP3A4	CYP3A4_enzyme_substrate
-0.353554	5-[(3R)-3-(5-methoxy-4'-methylbiphenyl-3-yl)but-1-yn-1-yl]-6-methylpyrimidine-2,4-diamine	DHFR	DHFR_target_
-0.352519	Nomegestrol acetate	CYP3A4	CYP3A4_enzyme_substrate
-0.352275	Chlorobutanol	KCNH2	KCNH2_target_
-0.352275	Miocamycin	CYP3A4	CYP3A4_enzyme_inhibitor
-0.352258	N-(2-Thienylmethyl)-2,5-Thiophenedisulfonamide	CA2	CA2_target_
-0.35201	Iclaprim	DHFR	DHFR_target_
-0.352001	Nitromethyldethia coenzyme A	CS	CS_target_
-0.35198	Retapamulin	CYP3A4	CYP3A4_enzyme_substrate
-0.351961	2-(1,3-thiazol-4-yl)-1H-benzimidazole-5-sulfonamide	CA2	CA2_target_
-0.350755	Teriparatide	PTH1R	PTH1R_target_binder
-0.350475	N-Acetylmethionine	RHO	RHO_target_
-0.350427	Melengestrol acetate	CYP3A5	CYP3A4	CYP3A5_enzyme_inducer	CYP3A4_enzyme_inducer
-0.350371	Obinutuzumab	MS4A1	MS4A1_target_antibody
-0.350363	Promegestone	CYP3A4	CYP3A4_enzyme_substrate
-0.350165	Nitroxoline	METAP2	METAP2_target_inhibitor
-0.350101	Glimepiride	ABCB11	KCNJ1	CYP2C9	KCNJ11	ABCC8	ABCB11_transporter_substrate	KCNJ1_target_inhibitor	CYP2C9_enzyme_substrate	KCNJ11_target_inhibitor	ABCC8_target_inducer
-0.349914	Loxapine	SLC6A4	DRD3	CHRM4	ADRA1B	CHRM5	HRH4	CHRM2	HTR1B	DRD2	HTR7	SLC6A2	HTR1A	SLC6A3	CHRM1	DRD5	HTR2C	HRH1	ADRA2C	HTR5A	CHRM3	ADRA1A	DRD1	DRD4	HTR2A	HTR1D	HRH2	HTR1E	ADRA2B	HTR3A	HTR6	ADRB1	ADRA2A	SLC6A4_target_binder	DRD3_target_binder	CHRM4_target_binder	ADRA1B_target_binder	CHRM5_target_binder	HRH4_target_binder	CHRM2_target_binder	HTR1B_target_binder	DRD2_target_antagonist	HTR7_target_binder	SLC6A2_target_binder	HTR1A_target_binder	SLC6A3_target_binder	CHRM1_target_binder	DRD5_target_binder	HTR2C_target_antagonist
-0.349569	Norepinephrine	ADRA1D	ADRB1	SLC6A2	ADRA2A	ADRA2C	SLC22A5	ADRB2	SLC22A3	ADRA1B	SLC18A2	SLC18A1	POU5F1	PAH	PAH	ADRB3	SLC22A1	ADRA2B	SLC22A2	ADRA1A	ADRA1D_target_agonist	ADRB1_target_agonist	SLC6A2_transporter_substrate	ADRA2A_target_agonist	ADRA2C_target_agonist	SLC22A5_transporter_inhibitor	ADRB2_target_agonist	SLC22A3_transporter_substrate|inhibitor	ADRA1B_target_agonist	SLC18A2_target_binder	SLC18A1_target_binder	POU5F1_transporter_substrate	PAH_target_inhibitor	PAH_target_inhibitor	ADRB3_target_agonist	SLC22A1_transporter_substrate	ADRA2B_target_agonist	SLC22A2_transporter_substrate|inhibitor	ADRA1A_target_agonist
-0.349383	Gadopentetic acid	PGD	PGD_target_inhibitor
-0.349242	(2s,3r)-3-Amino-2-Hydroxy-5-(Ethylsulfanyl)Pentanoyl-((S)-(-)-(1-Naphthyl)Ethyl)Amide	METAP2	METAP2_target_
-0.348929	Betamethasone phosphate	SERPINA6	NR3C1	ANXA1	SLCO1A2	CYP3A4	CYP3A5	ABCB1	ALB	SLC22A8	SERPINA6_carrier_binder	NR3C1_target_agonist	ANXA1_target_agonist	SLCO1A2_transporter_inhibitor	CYP3A4_enzyme_substrate|inducer	CYP3A5_enzyme_inducer	ABCB1_transporter_substrate|inducer	ALB_carrier_binder	SLC22A8_transporter_substrate
-0.348867	4-(6-HYDROXY-1H-INDAZOL-3-YL)BENZENE-1,3-DIOL	ESR1	NCOA2	ESR1_target_	NCOA2_target_
-0.348783	NPS-2143	CASR	CASR_target_
-0.348766	Ofatumumab	MS4A1	MS4A1_target_antibody
-0.348631	H-89	PKIA	GSG2	PRKACA	PKIA_target_	GSG2_target_	PRKACA_target_
-0.34796	Rapacuronium	CHRM2	CHRM2_target_antagonist
-0.347724	Imidazole	CYCS	PIM1	LTA4H	LTA4H	GPHN	MB	DMC1	NOS2	MYO1E	AK2	CYCS_target_	PIM1_target_	LTA4H_target_	LTA4H_target_	GPHN_target_	MB_target_	DMC1_target_	NOS2_target_	MYO1E_target_	AK2_target_
-0.347482	2-[(3-Hydroxy-2-Methyl-5-Phosphonooxymethyl-Pyridin-4-Ylmethyl)-Imino]-5-Phosphono-Pent-3-Enoic Acid	CTH	CTH_target_
-0.347253	(S)-2-((S)-3-isobutyl-2,5-dioxo-4-quinolin-3-ylmethyl-[1,4]diazepan-1yl)-N-methyl-3-naphtalen-2-yl-propionamide	ITGAL	ITGAL_target_
-0.347199	5-(4-METHYL-BENZOYLAMINO)-BIPHENYL-3,4'-DICARBOXYLIC ACID 3-DIMETHYLAMIDE-4'-HYDROXYAMIDE	HDAC8	HDAC8_target_
-0.34716	Atl146e	ADORA2A	ADORA2A_target_
-0.347158	D-Methionine	METAP2	METAP2_target_
-0.347158	Ambroxol	CYP3A4	CYP3A4_enzyme_substrate
-0.347158	4-(1H-IMIDAZOL-1-YL)PHENOL	NOS2	NOS2_target_
-0.345749	ethyl 3-[(E)-2-amino-1-cyanoethenyl]-6,7-dichloro-1-methyl-1H-indole-2-carboxylate	CLK3	CLK1	CLK3_target_	CLK1_target_
-0.345748	Tetrabenazine	DRD2	SLC18A2	CYP2D6	CYP2D6	CBR1	DRD2_target_inhibitor	SLC18A2_target_inhibitor	CYP2D6_enzyme_substrate	CYP2D6_enzyme_substrate	CBR1_enzyme_substrate
-0.345708	Coltuximab ravtansine	CD19	CYP3A4	CD19_target_	CYP3A4_enzyme_inhibitor
-0.345578	Darodipine	CYP3A4	CYP3A4_enzyme_substrate
-0.344874	2-(4-hydroxyphenyl)benzo[b]thiophen-6-ol	ESR1	NCOA2	ESR1_target_	NCOA2_target_
-0.344577	Contulakin-G	CACNA1B	CACNA1B_target_
-0.344198	Etiprednol dicloacetate	IL1B	IL1B_target_
-0.34411	N-({4-[4-(2-Methyl-1H-imidazol-1-yl)butyl]phenyl}acetyl)-L-seryl-N-(2-cyclohexylethyl)-L-lysinamide	NMT1	NMT1_target_
-0.344061	OBE101	HRH3	HRH1	HRH3_target_	HRH1_target_
-0.344041	5-[(3R)-3-(5-methoxy-3',5'-dimethylbiphenyl-3-yl)but-1-yn-1-yl]-6-methylpyrimidine-2,4-diamine	DHFR	DHFR_target_
-0.344041	2-[(PHENYLSULFONYL)AMINO]-5,6,7,8-TETRAHYDRONAPHTHALENE-1-CARBOXYLIC ACID	METAP2	METAP2_target_
-0.343947	Mepolizumab	IL5	IL5_target_antagonist
-0.343934	Trifluoroacetonyl coenzyme A	CS	CS_target_
-0.343654	(3-Carboxy-2-(R)-Hydroxy-Propyl)-Trimethyl-Ammonium	CRAT	CROT	CRAT_target_	CROT_target_
-0.343106	Sucralfate	FGG	PGA5	EGF	FGF2	FGG_target_binder|protector	PGA5_target_inhibitor	EGF_target_inducer	FGF2_target_agonist|inducer
-0.342474	Ocrelizumab	MS4A1	MS4A1_target_antagonist|antibody
-0.342359	Bedaquiline	CYP3A4	CYP3A4_enzyme_substrate
-0.342329	4-(Aminosulfonyl)-N-[(4-Fluorophenyl)Methyl]-Benzamide	CA2	CA2_target_
-0.342319	Methylprednisone	CYP3A4	CYP3A4_enzyme_substrate
-0.341249	Naphthalene Trisulfonate	FGF1	FGF1_target_
-0.340811	1-Acetyl-4-(4-{4-[(2-Ethoxyphenyl)Thio]-3-Nitrophenyl}Pyridin-2-Yl)Piperazine	ITGAL	ITGAL_target_
-0.340725	Methaqualone	CYP3A4	CYP3A4_enzyme_substrate
-0.3407	LFA703	ITGAL	ITGAL_target_
-0.340565	Rifapentine	CYP2B6	CYP3A4	CYP2C8	CYP3A7	CYP3A7	CYP2C9	CYP2C19	CYP2B6_enzyme_inducer	CYP3A4_enzyme_substrate|inducer	CYP2C8_enzyme_inducer	CYP3A7_enzyme_inducer	CYP3A7_enzyme_inducer	CYP2C9_enzyme_inducer	CYP2C19_enzyme_inducer
-0.33995	4-[(3-BROMO-4-O-SULFAMOYLBENZYL)(4-CYANOPHENYL)AMINO]-4H-[1,2,4]-TRIAZOLE	CA2	CA2_target_
-0.33956	Quinupristin	CYP3A4	CYP3A4_enzyme_inhibitor
-0.339358	4-(Aminosulfonyl)-N-[(2,3,4-Trifluorophenyl)Methyl]-Benzamide	CA2	CA2_target_
-0.339358	4-[(4-O-SULFAMOYLBENZYL)(4-CYANOPHENYL)AMINO]-4H-[1,2,4]-TRIAZOLE	CA2	CA2_target_
-0.339206	THIOPHENE-2,5-DISULFONIC ACID 2-AMIDE-5-(4-METHYL-BENZYLAMIDE)	CA2	CA2_target_
-0.339126	4-[1-allyl-7-(trifluoromethyl)-1H-indazol-3-yl]benzene-1,3-diol	ESR1	NCOA2	ESR1_target_	NCOA2_target_
-0.339107	N-(carboxycarbonyl)-D-phenylalanine	HIF1AN	HIF1AN_target_
-0.339069	3,5,6,8-Tetramethyl-N-Methyl Phenanthrolinium	METAP2	METAP2_target_
-0.339069	Sulthiame	CA2	CA2_target_
-0.338805	Butobarbital	GABRA3	GABRA6	GABRA4	GABRA1	GABRA5	GRIA2	GABRA2	GRIK2	CHRNA7	CHRNA7	CHRNA4	GABRA3_target_potentiator	GABRA6_target_potentiator	GABRA4_target_potentiator	GABRA1_target_potentiator	GABRA5_target_potentiator	GRIA2_target_antagonist	GABRA2_target_potentiator	GRIK2_target_antagonist	CHRNA7_target_antagonist	CHRNA7_target_antagonist	CHRNA4_target_antagonist
-0.338377	3,5-diiodothyropropionic acid	CYP3A4	CYP3A4_enzyme_substrate
-0.337973	N-Hydroxy-4-(Methyl{[5-(2-Pyridinyl)-2-Thienyl]Sulfonyl}Amino)Benzamide	HDAC8	HDAC8_target_
-0.337909	ROX-888	CCL3	CCL3_target_
-0.337869	Talbutal	GABRA3	GABRA6	GABRA4	GABRA1	GABRA5	GRIA2	GABRA2	GRIK2	CHRNA7	CHRNA7	CHRNA4	GABRA3_target_potentiator	GABRA6_target_potentiator	GABRA4_target_potentiator	GABRA1_target_potentiator	GABRA5_target_potentiator	GRIA2_target_antagonist	GABRA2_target_potentiator	GRIK2_target_antagonist	CHRNA7_target_antagonist	CHRNA7_target_antagonist	CHRNA4_target_antagonist
-0.337598	2',3'-Dideoxythymidine-5'-Monophosphate	DTYMK	DTYMK_target_
-0.337536	(17beta)-17-(cyanomethyl)-2-methoxyestra-1(10),2,4-trien-3-yl sulfamate	CA2	CA2_target_
-0.337488	4-Sulfonamide-[1-(4-Aminobutane)]Benzamide	CA2	CA2_target_
-0.336013	2-deoxy-2-fluoro-Œ±-D-glucose	LCT	LCT_target_
-0.335069	Dirithromycin	CYP3A4	CYP3A4_enzyme_inhibitor
-0.334924	Candicidin	CYP3A4	CYP3A4_enzyme_inhibitor
-0.334908	Amantadine	DRD2	CHRNA3	MAOB	SLC22A1	GRIN3A	DDC	SLC22A2	CHRNA7	CHRNA7	CHRNA4	DRD2_target_agonist	CHRNA3_target_antagonist	MAOB_enzyme_inhibitor	SLC22A1_transporter_substrate|inhibitor	GRIN3A_target_antagonist	DDC_enzyme_inducer	SLC22A2_transporter_substrate|inhibitor	CHRNA7_target_antagonist	CHRNA7_target_antagonist	CHRNA4_target_antagonist
-0.334691	AL6528	CA2	CA2_target_
-0.334667	(2R,6S)-6-{[methyl(3,4,5-trimethoxyphenyl)amino]methyl}-1,2,5,6,7,8-hexahydroquinazoline-2,4-diamine	DHFR	DHFR_target_
-0.334557	(9BETA,13ALPHA,14BETA,17ALPHA)-2-METHOXYESTRA-1,3,5(10)-TRIENE-3,17-DIYL DISULFAMATE	CA2	CA2_target_
-0.334318	Letermovir	CYP3A43	SLCO1B1	CYP2C8	CYP2B6	CYP3A4	SLC22A8	CYP3A5	ABCB1	CYP2C9	ABCB11	CYP3A7	CYP3A7	UGT1A1	ABCC2	ABCG2	CYP2C19	UGT1A3	SLCO1B3	CYP2D6	CYP2D6	CYP3A43_enzyme_inhibitor	SLCO1B1_transporter_substrate	CYP2C8_enzyme_inhibitor	CYP2B6_enzyme_inducer	CYP3A4_enzyme_inhibitor	SLC22A8_transporter_inhibitor	CYP3A5_enzyme_inhibitor	ABCB1_transporter_substrate|inhibitor	CYP2C9_enzyme_inducer	ABCB11_transporter_inhibitor	CYP3A7_enzyme_inhibitor	CYP3A7_enzyme_inhibitor	UGT1A1_enzyme_substrate	ABCC2_transporter_inhibitor	ABCG2_transporter_inhibitor	CYP2C19_enzyme_inducer	UGT1A3_enzyme_substrate	SLCO1B3_transporter_substrate	CYP2D6_enzyme_substrate	CYP2D6_enzyme_substrate
-0.334159	Troxacitabine	DCK	DCK_enzyme_activator
-0.334159	GTI 2040	RRM2	RRM2_target_
-0.333996	4-(Aminosulfonyl)-N-[(2,4,6-Trifluorophenyl)Methyl]-Benzamide	CA2	CA2_target_
-0.333483	AL-4623	CA2	CA2_target_
-0.333382	Nisoldipine	ABCB1	CYP3A7	CYP3A7	CYP3A5	CYP3A4	CACNB2	CACNA1D	CACNA1S	CACNA1C	CACNA2D1	ABCB1_transporter_inhibitor	CYP3A7_enzyme_substrate	CYP3A7_enzyme_substrate	CYP3A5_enzyme_substrate	CYP3A4_enzyme_substrate	CACNB2_target_inhibitor	CACNA1D_target_inhibitor	CACNA1S_target_inhibitor	CACNA1C_target_inhibitor	CACNA2D1_target_inhibitor
-0.333333	Elvitegravir	UGT1A4	CYP3A4	UGT1A4_enzyme_substrate	CYP3A4_enzyme_substrate|inhibitor
-0.333233	Fosamprenavir	CYP3A4	CYP3A4_enzyme_substrate|inhibitor
-0.333067	AL7182	CA2	CA2_target_
-0.332951	5-[(phenylsulfonyl)amino]-1,3,4-thiadiazole-2-sulfonamide	CA2	CA2_target_
-0.332847	N-Benzyl-4-Sulfamoyl-Benzamide	CA2	CA2_target_
-0.332567	Fluprednidene	CYP3A4	CYP3A5	CYP3A4_enzyme_substrate|inducer	CYP3A5_enzyme_inducer
-0.332513	1,2-dihexadecanoyl-sn-glycero-3-phosphoethanolamine	RHO	RHO_target_
-0.331596	L-tyrosinamide	BPHL	NPY	BPHL_target_	NPY_target_
-0.331401	sn-glycerol 3-phosphate	PFKFB1	ALDOB	PFKFB1_target_	ALDOB_target_
-0.331342	N-(2,3-DIFLUORO-BENZYL)-4-SULFAMOYL-BENZAMIDE	CA2	CA2_target_
-0.330986	N-[(2R)-5-(aminosulfonyl)-2,3-dihydro-1H-inden-2-yl]-2-propylpentanamide	CA2	CA2_target_
-0.330867	N-[4-(AMINOSULFONYL)PHENYL]-2-MERCAPTOBENZAMIDE	CA2	CA2_target_
-0.330859	5-METHYL-2-[(PHENYLSULFONYL)AMINO]BENZOIC ACID	METAP2	METAP2_target_
-0.330474	Reboxetine	ABCB1	CYP3A4	SLC6A2	CYP2D6	CYP2D6	ABCB1_transporter_inhibitor	CYP3A4_enzyme_substrate|inhibitor	SLC6A2_target_inhibitor	CYP2D6_enzyme_inhibitor	CYP2D6_enzyme_inhibitor
-0.329516	2-[({2-[(1Z)-3-(DIMETHYLAMINO)PROP-1-ENYL]-4-FLUOROPHENYL}SULFONYL)AMINO]-5,6,7,8-TETRAHYDRONAPHTHALENE-1-CARBOXYLIC ACID	METAP2	METAP2_target_
-0.329478	N-(2-Flouro-Benzyl)-4-Sulfamoyl-Benzamide	CA2	CA2_target_
-0.3294	Andexanet alfa	TFPI	TFPI_target_inhibitor
-0.329353	N'-((2S,3R)-3-AMINO-2-HYDROXY-5-(ISOPROPYLSULFANYL)PENTANOYL)-N-3-CHLOROBENZOYL HYDRAZIDE	METAP2	METAP2_target_
-0.329247	1-(adamantan-1-yl)-2-(1H-imidazol-1-yl)ethanone	HMOX1	HMOX1_target_
-0.329184	Levonorgestrel	CYP3A5	NR3C1	SHBG	CYP3A4	AR	SRD5A1	PGR	ESR1	CYP3A5_enzyme_substrate	NR3C1_target_binder	SHBG_target_inhibitor|binder	CYP3A4_enzyme_substrate	AR_target_binder	SRD5A1_target_inhibitor	PGR_target_modulator	ESR1_target_other/unknown
-0.328548	Fluocortolone	CYP3A4	CYP3A5	CYP3A4_enzyme_substrate|inducer	CYP3A5_enzyme_inducer
-0.328003	Butyrfentanyl	OPRD1	CYP3A4	OPRK1	OPRM1	CYP2D6	CYP2D6	OPRD1_target_agonist	CYP3A4_enzyme_substrate	OPRK1_target_agonist	OPRM1_target_agonist	CYP2D6_enzyme_substrate	CYP2D6_enzyme_substrate
-0.327651	Velusetrag	HTR4	HTR4_target_
-0.3276	Chlormadinone	CYP3A4	CYP3A4_enzyme_substrate
-0.327108	Doravirine	CYP3A5	CYP3A4	CYP3A5_enzyme_substrate	CYP3A4_enzyme_substrate
-0.326947	Satralizumab	IL6R	IL6R_target_binder
-0.326263	Dihydroergocryptine	CYP3A4	CYP3A4_enzyme_substrate
-0.325911	VP025	IL1B	IL1B_target_
-0.325719	Dalfopristin	CYP3A4	CYP3A4_enzyme_inhibitor
-0.325719	KOS-1584	CYP3A4	CYP3A4_enzyme_inhibitor
-0.325707	2,4-Diamino-5-Methyl-6-[(3,4,5-Trimethoxy-N-Methylanilino)Methyl]Pyrido[2,3-D]Pyrimidine	DHFR	DHFR_target_
-0.324751	Rituximab	MS4A1	MS4A1_target_antibody
-0.324528	KD7040	NOS2	NOS2_target_
-0.324528	ETHYL 4-[(4-CHLOROPYRIDIN-2-YL)AMINO]PIPERIDINE-1-CARBOXYLATE	NOS2	NOS2_target_
-0.324526	Halometasone	CYP3A5	CYP3A4	CYP3A5_enzyme_inducer	CYP3A4_enzyme_inducer
-0.324437	(2S,3S)-3-AMINO-4-(3,3-DIFLUOROPYRROLIDIN-1-YL)-N,N-DIMETHYL-4-OXO-2-(TRANS-4-[1,2,4]TRIAZOLO[1,5-A]PYRIDIN-6-YLCYCLOHEXYL)BUTANAMIDE	DPP4	DPP4_target_
-0.32384	Barnidipine	CACNA1C	CYP3A4	CACNA1C_target_antagonist	CYP3A4_enzyme_substrate|inhibitor
-0.323645	Sodium carbonate	CA9	CA2	CA1	CA4	CA9_target_inhibitor	CA2_target_inhibitor	CA1_target_inhibitor	CA4_target_inhibitor
-0.323567	CTCE-0214	CXCL12	CXCL12_target_
-0.323149	Pretomanid	SLC22A8	CYP3A4	SLC22A8_transporter_inhibitor	CYP3A4_enzyme_substrate
-0.322542	Buspirone	ADRA1D	ABCB1	ORM1	DRD3	CYP3A7	CYP3A7	CYP3A5	DRD2	CYP3A4	DRD4	HTR1A	ALB	CYP2D6	CYP2D6	ADRA1D_target_partial agonist	ABCB1_transporter_inhibitor	ORM1_carrier_binder	DRD3_target_antagonist	CYP3A7_enzyme_substrate	CYP3A7_enzyme_substrate	CYP3A5_enzyme_substrate	DRD2_target_antagonist	CYP3A4_enzyme_substrate	DRD4_target_antagonist	HTR1A_target_partial agonist	ALB_carrier_binder	CYP2D6_enzyme_substrate	CYP2D6_enzyme_substrate
-0.322528	PD150606	CAPNS1	CAPNS1_target_
-0.321634	1-N-(4-SULFAMOYLPHENYL-ETHYL)-2,4,6-TRIMETHYLPYRIDINIUM	CA2	CA2_target_
-0.321582	N-[2-(1h-Indol-5-Yl)-Butyl]-4-Sulfamoyl-Benzamide	CA2	CA2_target_
-0.321144	4-{2-[(7-amino-2-furan-2-yl[1,2,4]triazolo[1,5-a][1,3,5]triazin-5-yl)amino]ethyl}phenol	ADORA2A	ADORA2A_target_
-0.321029	Epofolate	CYP3A4	CYP3A4_enzyme_inhibitor
-0.320846	Pemetrexed	DHFR	SLC29A1	DCK	GART	TYMS	ATIC	SLC22A8	DHFR_target_inhibitor	SLC29A1_enzyme_inducer	DCK_enzyme_inducer	GART_target_inhibitor	TYMS_target_inhibitor	ATIC_target_inhibitor	SLC22A8_transporter_substrate
-0.320844	Gevokizumab	IL1B	IL1B_target_
-0.320522	Umeclidinium	CHRM4	CHRM2	CHRM1	ABCB1	CHRM3	CYP2D6	CYP2D6	CHRM5	CHRM4_target_antagonist	CHRM2_target_antagonist	CHRM1_target_antagonist	ABCB1_transporter_substrate	CHRM3_target_antagonist	CYP2D6_enzyme_substrate	CYP2D6_enzyme_substrate	CHRM5_target_antagonist
[truncated: 900 more rows]
[truncated: 558 more columns]
